# Supplementary material for: A longitudinal inter-vehicle distance controller application for autonomous vehicle platoons
Source: PeerJ Comput Sci. 2022 May 23;8:e990. doi: 10.7717/peerj-cs.990 (PMC9137855; doi:10.7717/peerj-cs.990)
Supplement: Supplemental Information 1 [file peerj-cs-08-990-s001.zip]

Archive with 64 entries (41 files):
- code/
- code/longitudinal_plf/
- code/longitudinal_plf/launcher/
- code/longitudinal_plf/launcher/vehicle_sim_launcher/
- code/longitudinal_plf/launcher/vehicle_sim_launcher/CMakeLists.txt
- code/longitudinal_plf/launcher/vehicle_sim_launcher/package.xml
- code/longitudinal_plf/launcher/vehicle_sim_launcher/launch/
- code/longitudinal_plf/launcher/vehicle_sim_launcher/launch/main_world_test.launch
- code/longitudinal_plf/launcher/vehicle_sim_launcher/launch/spawner.launch
- code/longitudinal_plf/launcher/vehicle_sim_launcher/launch/vehicles.launch
- code/longitudinal_plf/vehicle/
- code/longitudinal_plf/vehicle/vehicle_model/
- code/longitudinal_plf/vehicle/vehicle_model/package.xml
- code/longitudinal_plf/vehicle/vehicle_model/CMakeLists.txt
- code/longitudinal_plf/vehicle/vehicle_model/config/
- code/longitudinal_plf/vehicle/vehicle_model/config/vehicle1/
- code/longitudinal_plf/vehicle/vehicle_model/config/vehicle1/calibration.yaml
- code/longitudinal_plf/vehicle/vehicle_model/config/vehicle1/controller.yaml
- code/longitudinal_plf/vehicle/vehicle_model/config/vehicle1/vehicle_info.yaml
- code/longitudinal_plf/vehicle/vehicle_model/config/vehicle2/
- code/longitudinal_plf/vehicle/vehicle_model/config/vehicle2/calibration.yaml
- code/longitudinal_plf/vehicle/vehicle_model/config/vehicle2/controller.yaml
- code/longitudinal_plf/vehicle/vehicle_model/config/vehicle2/vehicle_info.yaml
- code/longitudinal_plf/vehicle/vehicle_model/config/vehicle3/
- code/longitudinal_plf/vehicle/vehicle_model/config/vehicle3/calibration.yaml
- code/longitudinal_plf/vehicle/vehicle_model/config/vehicle3/controller.yaml
- code/longitudinal_plf/vehicle/vehicle_model/config/vehicle3/vehicle_info.yaml
- code/longitudinal_plf/vehicle/vehicle_model/config/vehicle4/
- code/longitudinal_plf/vehicle/vehicle_model/config/vehicle4/calibration.yaml
- code/longitudinal_plf/vehicle/vehicle_model/config/vehicle4/controller.yaml
- code/longitudinal_plf/vehicle/vehicle_model/config/vehicle4/vehicle_info.yaml
- code/longitudinal_plf/vehicle/vehicle_model/config/calibration.yaml
- code/longitudinal_plf/vehicle/vehicle_model/config/controller.yaml
- code/longitudinal_plf/vehicle/vehicle_model/config/vehicle_info.yaml
- code/longitudinal_plf/vehicle/vehicle_model/urdf/
- code/longitudinal_plf/vehicle/vehicle_model/urdf/actuator.xacro
- code/longitudinal_plf/vehicle/vehicle_model/urdf/body.xacro
- code/longitudinal_plf/vehicle/vehicle_model/urdf/steering.gazebo
- code/longitudinal_plf/vehicle/vehicle_model/urdf/steering.xacro
- code/longitudinal_plf/vehicle/vehicle_model/urdf/vehicle.gazebo
- code/longitudinal_plf/vehicle/vehicle_model/urdf/vehicle.xacro
- code/longitudinal_plf/vehicle/vehicle_model/urdf/wheel.gazebo
- code/longitudinal_plf/vehicle/vehicle_model/urdf/wheel.xacro
- code/longitudinal_plf/vehicle/vehicle_move/
- code/longitudinal_plf/vehicle/vehicle_move/include/
- code/longitudinal_plf/vehicle/vehicle_move/include/vehicle_move/
- code/longitudinal_plf/vehicle/vehicle_move/CMakeLists.txt
- code/longitudinal_plf/vehicle/vehicle_move/package.xml
- code/longitudinal_plf/vehicle/vehicle_move/src/
- code/longitudinal_plf/vehicle/vehicle_move/src/scripts/
- code/longitudinal_plf/vehicle/vehicle_move/src/scripts/run_plf_model.py
- code/longitudinal_plf/vehicle/vehicle_move/src/scripts/PID_w.py
- code/longitudinal_plf/vehicle/_interface/
- code/longitudinal_plf/vehicle/_interface/src/
- code/longitudinal_plf/vehicle/_interface/src/vehicle_info_publisher.cpp
- code/longitudinal_plf/vehicle/_interface/src/vehicle_input_subscriber.cpp
- code/longitudinal_plf/vehicle/_interface/CMakeLists.txt
- code/longitudinal_plf/vehicle/_interface/package.xml
- code/longitudinal_plf/worlds/
- code/longitudinal_plf/worlds/gazebo_world_description/
- code/longitudinal_plf/worlds/gazebo_world_description/worlds/
- code/longitudinal_plf/worlds/gazebo_world_description/worlds/road_edit.world
- code/longitudinal_plf/worlds/gazebo_world_description/package.xml
- code/longitudinal_plf/worlds/gazebo_world_description/CMakeLists.txt
