# Supplementary material for: A longitudinal inter-vehicle distance controller application for autonomous vehicle platoons
Source: PeerJ Comput Sci. 2022 May 23;8:e990. doi: 10.7717/peerj-cs.990 (PMC9137855; doi:10.7717/peerj-cs.990)
Supplement: Supplemental Information 1 [file peerj-cs-08-990-s001.zip › code/longitudinal_plf/launcher/vehicle_sim_launcher/package.xml]

<?xml version="1.0"?>
<package format="2">
  <name>vehicle_sim_launcher</name>
  <version>0.0.0</version>
  <description>The vehicle_sim_launcher package</description>

  <maintainer email="alexantosh@gmail.com">alex</maintainer>

  <license>Apache2.0</license>

  <buildtool_depend>catkin</buildtool_depend>

  <build_depend>urdf_tutorial</build_depend>
  <build_depend>controller_manager</build_depend>
  <build_depend>robot_state_publisher</build_depend>
  <build_depend>joint_state_controller</build_depend>
  <build_export_depend>urdf_tutorial</build_export_depend>
  <build_export_depend>controller_manager</build_export_depend>
  <build_export_depend>robot_state_publisher</build_export_depend>
  <build_export_depend>joint_state_controller</build_export_depend>
  <exec_depend>urdf_tutorial</exec_depend>
  <exec_depend>controller_manager</exec_depend>
  <exec_depend>robot_state_publisher</exec_depend>
  <exec_depend>joint_state_controller</exec_depend>

  <export>
  </export>
</package>
