# Supplementary material for: A longitudinal inter-vehicle distance controller application for autonomous vehicle platoons
Source: PeerJ Comput Sci. 2022 May 23;8:e990. doi: 10.7717/peerj-cs.990 (PMC9137855; doi:10.7717/peerj-cs.990)
Supplement: Supplemental Information 1 [file peerj-cs-08-990-s001.zip › code/longitudinal_plf/launcher/vehicle_sim_launcher/launch/main_world_test.launch]

<launch>
  <!-- start world-->

<arg name="model" default="$(find vehicle_model)/urdf/vehicle.xacro"/>
<arg name="ns" />
<arg name="gpu" default="false"/>
<param name="robot_description" command="$(find xacro)/xacro.py --inorder $(arg model) gpu:=$(arg gpu)" />

<include file="$(find gazebo_ros)/launch/empty_world.launch">
    <arg name="world_name" default="$(find gazebo_world_description)/worlds/road_edit.world"/> <!-- road_edit -->
    <arg name="paused" value="false"/>
    <arg name="use_sim_time" value="true"/>
    <arg name="gui" value="true"/>
    <arg name="headless" value="false"/>
    <arg name="debug" value="false"/>
</include>

 
  <!-- include our vehicles/robots -->
  <include file="$(find vehicle_sim_launcher)/launch/vehicles.launch" />

  <group ns="/vehicle1"> <!-- $(arg ns) -->
    <!-- Load joint controller configurations from YAML file to parameter server -->
    <rosparam file="$(find vehicle_model)/config/controller.yaml" command="load"/>
    <!-- load the controllers -->
    <node name="controller_spawner" pkg="controller_manager" type="spawner" respawn="false"
          output="screen" 
          args="wheel_left_rear_velocity_controller wheel_right_rear_velocity_controller steering_left_front_position_controller steering_right_front_position_controller joint_state_controller"/>
    <!-- tf publisher -->
    <node name="robot_state_publisher" pkg="robot_state_publisher" type="robot_state_publisher" />

    <rosparam file="$(find vehicle_model)/vehicle1/config/vehicle_info.yaml" command="load"/>
    <node name="vehicle_input_subscriber" pkg="vehicle_sim_interface" type="vehicle_input_subscriber" respawn="false"
          output="screen">
    </node>
    <node name="vehicle_info_publisher" pkg="vehicle_sim_interface" type="vehicle_info_publisher" respawn="false"
          output="screen">
    </node>
  </group>
  
  <group ns="/vehicle2"> <!-- $(arg ns) -->
    <!-- Load joint controller configurations from YAML file to parameter server -->
    <rosparam file="$(find vehicle_model)/config/controller.yaml" command="load"/>
     <!-- load the controllers -->
    <node name="controller_spawner" pkg="controller_manager" type="spawner" respawn="false"
          output="screen" 
          args="wheel_left_rear_velocity_controller wheel_right_rear_velocity_controller steering_left_front_position_controller steering_right_front_position_controller joint_state_controller"/>
    <!-- tf publisher -->
    <node name="robot_state_publisher" pkg="robot_state_publisher" type="robot_state_publisher" />

    <rosparam file="$(find vehicle_model)//vehicle2/config/vehicle_info.yaml" command="load"/>
    <node name="vehicle_input_subscriber" pkg="vehicle_sim_interface" type="vehicle_input_subscriber" respawn="false"
          output="screen">

    </node>
    <node name="vehicle_info_publisher" pkg="vehicle_sim_interface" type="vehicle_info_publisher" respawn="false"
          output="screen">
    </node>
  </group>


  <group ns="/vehicle3"> <!-- $(arg ns) -->
    <!-- Load joint controller configurations from YAML file to parameter server -->
    <rosparam file="$(find vehicle_model)/config/controller.yaml" command="load"/>
     <!-- load the controllers -->
    <node name="controller_spawner" pkg="controller_manager" type="spawner" respawn="false"
          output="screen" 
          args="wheel_left_rear_velocity_controller wheel_right_rear_velocity_controller steering_left_front_position_controller steering_right_front_position_controller joint_state_controller"/>
    <!-- tf publisher -->
    <node name="robot_state_publisher" pkg="robot_state_publisher" type="robot_state_publisher" />

    <rosparam file="$(find vehicle_model)/vehicle3/config/vehicle_info.yaml" command="load"/>

    <node name="vehicle_input_subscriber" pkg="vehicle_sim_interface" type="vehicle_input_subscriber" respawn="false"
          output="screen">
    
    </node>
    <node name="vehicle_info_publisher" pkg="vehicle_sim_interface" type="vehicle_info_publisher" respawn="false"
          output="screen">
    </node>

  </group>

  <group ns="/vehicle4">
    <!-- Load joint controller configurations from YAML file to parameter server -->
    <rosparam file="$(find vehicle_model)/vehicle4/config/controller.yaml" command="load"/>
     <!-- load the controllers -->
    <node name="controller_spawner" pkg="controller_manager" type="spawner" respawn="false"
          output="screen" 
          args="wheel_left_rear_velocity_controller wheel_right_rear_velocity_controller steering_left_front_position_controller steering_right_front_position_controller joint_state_controller"/>
    <!-- tf publisher -->
    <node name="robot_state_publisher" pkg="robot_state_publisher" type="robot_state_publisher" />

    <rosparam file="$(find vehicle_model)/config/vehicle_info.yaml" command="load"/>

    <node name="vehicle_input_subscriber" pkg="vehicle_sim_interface" type="vehicle_input_subscriber" respawn="false"
          output="screen">
    </node>
    <node name="vehicle_info_publisher" pkg="vehicle_sim_interface" type="vehicle_info_publisher" respawn="false"
          output="screen">
    </node>

  </group>
</launch>
