# Supplementary material for: A longitudinal inter-vehicle distance controller application for autonomous vehicle platoons
Source: PeerJ Comput Sci. 2022 May 23;8:e990. doi: 10.7717/peerj-cs.990 (PMC9137855; doi:10.7717/peerj-cs.990)
Supplement: Supplemental Information 1 [file peerj-cs-08-990-s001.zip › code/longitudinal_plf/launcher/vehicle_sim_launcher/launch/vehicles.launch]

<launch>
  <!-- No namespace here as we will share this description. 
       Access with slash at the beginning -->
  <!-- <param name="robot_description"
    command="$(find xacro)/xacro.py $(find turtlebot_description)/robots/kobuki_hexagons_asus_xtion_pro.urdf.xacro" /> -->
 
  <arg name="rvizconfig" default="$(find urdf_tutorial)/rviz/urdf.rviz" />


  <!-- vehicle 1 added -->
  <group ns="vehicle1">
    <include file="$(find vehicle_sim_launcher)/launch/spawner.launch" >
    <!-- <arg name="init_pose" value="-x -5 -y 0 -z 0" /> -->
      <arg name="init_pose" value="-x 19 -y -0 -z 0" />    
      <arg name="robot_name"  value="vehicle1" />
    </include>
    <node name="rviz" pkg="rviz" type="rviz" args="-d $(arg rvizconfig)" required="true" />
    <node name="rqt_robot_steering" pkg="rqt_robot_steering" type="rqt_robot_steering" />
  </group>
 
  <!-- vehicle 2 -->
  <group ns="vehicle2">
    <include file="$(find vehicle_sim_launcher)/launch/spawner.launch" >
      <!-- <arg name="init_pose" value="-x -10 -y 2 -z 0" /> -->
      <arg name="init_pose" value="-x 13 -y -0 -z 0" />
      <arg name="robot_name"  value="vehicle2" />
    </include>
    <node name="rviz" pkg="rviz" type="rviz" args="-d $(arg rvizconfig)" required="true" />
    <node name="rqt_robot_steering" pkg="rqt_robot_steering" type="rqt_robot_steering" />
  </group>


  <!-- vehicle 3 --> 
  <group ns="vehicle3">
    <include file="$(find vehicle_sim_launcher)/launch/spawner.launch" >
      <!-- <arg name="init_pose" value="-x -10 -y -2 -z 0" /> -->

      <arg name="init_pose" value="-x 7 -y -0 -z 0" />
      <arg name="robot_name"  value="vehicle3" />
    </include>
    <node name="rviz" pkg="rviz" type="rviz" args="-d $(arg rvizconfig)" required="true" />
    <node name="rqt_robot_steering" pkg="rqt_robot_steering" type="rqt_robot_steering" />
  </group>
 
  <!-- vehicle 4 -->
  <group ns="vehicle4">
    <include file="$(find vehicle_sim_launcher)/launch/spawner.launch" >
      <!-- <arg name="init_pose" value="-x -5 -y -4 -z 0" /> -->
      <arg name="init_pose" value="-x 1 -y -0 -z 0" />
      <arg name="robot_name"  value="vehicle4" />
    </include>
    <node name="rviz" pkg="rviz" type="rviz" args="-d $(arg rvizconfig)" required="true" />
    <node name="rqt_robot_steering" pkg="rqt_robot_steering" type="rqt_robot_steering" />
  </group>

  <!-- try general rviz -->
</launch> 
