# Supplementary material for: A longitudinal inter-vehicle distance controller application for autonomous vehicle platoons
Source: PeerJ Comput Sci. 2022 May 23;8:e990. doi: 10.7717/peerj-cs.990 (PMC9137855; doi:10.7717/peerj-cs.990)
Supplement: Supplemental Information 1 [file peerj-cs-08-990-s001.zip › code/longitudinal_plf/vehicle/vehicle_model/package.xml]

<?xml version="1.0"?>
<package format="2">
  <name>vehicle_model</name>
  <version>0.0.0</version>
  <description>The vehicle_model package</description>

  <license>Apache2.0</license>

  <buildtool_depend>catkin</buildtool_depend>
  <build_depend>gazebo_ros_control</build_depend>
  <build_depend>position_controllers</build_depend>
  <build_depend>transmission_interface</build_depend>
  <build_depend>velocity_controllers</build_depend>
  <build_depend>effort_controllers</build_depend>
  <build_export_depend>gazebo_ros_control</build_export_depend>
  <build_export_depend>position_controllers</build_export_depend>
  <build_export_depend>transmission_interface</build_export_depend>
  <build_export_depend>velocity_controllers</build_export_depend>
  <build_export_depend>effort_controllers</build_export_depend>
  <exec_depend>gazebo_ros_control</exec_depend>
  <exec_depend>position_controllers</exec_depend>
  <exec_depend>transmission_interface</exec_depend>
  <exec_depend>velocity_controllers</exec_depend>
  <exec_depend>effort_controllers</exec_depend>

  <export>
  </export>
</package>
