# Supplementary material for: A longitudinal inter-vehicle distance controller application for autonomous vehicle platoons
Source: PeerJ Comput Sci. 2022 May 23;8:e990. doi: 10.7717/peerj-cs.990 (PMC9137855; doi:10.7717/peerj-cs.990)
Supplement: Supplemental Information 1 [file peerj-cs-08-990-s001.zip › code/longitudinal_plf/vehicle/vehicle_model/config/vehicle1/calibration.yaml]

base_link2camera:
  x: 0.0
  y: 0.0
  z: 2.5
  roll: 0.0
  pitch: 0.0
  yaw: 0.0
base_link2velodyne:
  x: 0.0
  y: 0.0
  z: 2.0
  roll: 0.0
  pitch: 0.0
  yaw: 0.0
base_link2velo2:
  x: 0.0
  y: 0.0
  z: 2.2
  roll: 0.0
  pitch: 0.0
  yaw: 0.0
base_link2imu:
  x: 0.0
  y: 0.0
  z: 2.6
  roll: 0.0
  pitch: 0.0
  yaw: 0.0
