# Supplementary material for: A longitudinal inter-vehicle distance controller application for autonomous vehicle platoons
Source: PeerJ Comput Sci. 2022 May 23;8:e990. doi: 10.7717/peerj-cs.990 (PMC9137855; doi:10.7717/peerj-cs.990)
Supplement: Supplemental Information 1 [file peerj-cs-08-990-s001.zip › code/longitudinal_plf/vehicle/vehicle_model/config/vehicle1/vehicle_info.yaml]

wheel_radius: 0.34
wheel_width: 0.225
wheel_base: 2.950
wheel_tread: 1.55
vehicle_mass: 1823.0
vehicle_length: 5
vehicle_width: 1.89
vehicle_height: 1.480
