# Supplementary material for: A longitudinal inter-vehicle distance controller application for autonomous vehicle platoons
Source: PeerJ Comput Sci. 2022 May 23;8:e990. doi: 10.7717/peerj-cs.990 (PMC9137855; doi:10.7717/peerj-cs.990)
Supplement: Supplemental Information 1 [file peerj-cs-08-990-s001.zip › code/longitudinal_plf/vehicle/vehicle_model/config/controller.yaml]

joint_state_controller:
  type: joint_state_controller/JointStateController
  publish_rate: 50  

steering_left_front_position_controller:
  type: effort_controllers/JointPositionController
  joint: steering_left_front_joint
  pid: {p: 20000.0, i: 0.01, d: 10.0}
steering_right_front_position_controller:
  type: effort_controllers/JointPositionController
  joint: steering_right_front_joint
  pid: {p: 20000.0, i: 0.01, d: 10.0}
wheel_left_rear_velocity_controller:
  type: velocity_controllers/JointVelocityController
  joint: wheel_left_rear_joint
  pid_gains: 
    wheel_left_rear_joint:
      p: 100.0
      i: 0.01
      d: 10.0
wheel_right_rear_velocity_controller:
  type: velocity_controllers/JointVelocityController
  joint: wheel_right_rear_joint
  pid_gains: 
    wheel_right_rear_joint:
      p: 100.0
      i: 0.01
      d: 10.0

#use pid control for the
gazebo_ros_control/pid_gains:
 wheel_right_rear_joint:
      p: 100.0
      i: 0.01
      d: 10.0
 wheel_left_rear_joint:
      p: 100.0
      i: 0.01
      d: 10.0
 steering_right_front_joint:
  pid: {p: 20000.0, i: 0.01, d: 10.0}
 steering_left_front_joint:
  pid: {p: 20000.0, i: 0.01, d: 10.0}
