# Supplementary material for: A longitudinal inter-vehicle distance controller application for autonomous vehicle platoons
Source: PeerJ Comput Sci. 2022 May 23;8:e990. doi: 10.7717/peerj-cs.990 (PMC9137855; doi:10.7717/peerj-cs.990)
Supplement: Supplemental Information 1 [file peerj-cs-08-990-s001.zip › code/longitudinal_plf/vehicle/vehicle_model/urdf/actuator.xacro]

<?xml version="1.0"?>
<robot xmlns:xacro="http://ros.org/wiki/xacro">
  <!-- front steering -->
  <transmission name="steering_left_front_trans">
    <type>transmission_interface/SimpleTransmission</type>
    <joint name="steering_left_front_joint">
      <hardwareInterface>hardware_interface/EffortJointInterface</hardwareInterface>
    </joint>
    <actuator name="steering_left_front_motor">
       <hardwareInterface>hardware_interface/EffortJointInterface</hardwareInterface>
       <mechanismReduction>1</mechanismReduction>
    </actuator>
  </transmission>
  <transmission name="steering_right_front_trans">
    <type>transmission_interface/SimpleTransmission</type>
    <joint name="steering_right_front_joint">
      <hardwareInterface>hardware_interface/EffortJointInterface</hardwareInterface>
    </joint>
    <actuator name="steering_right_front_motor">
       <hardwareInterface>hardware_interface/EffortJointInterface</hardwareInterface>
       <mechanismReduction>1</mechanismReduction>
    </actuator>
  </transmission>
  <!-- rear wheel motor -->
  <transmission name="wheel_left_rear_trans">
    <type>transmission_interface/SimpleTransmission</type>
    <joint name="wheel_left_rear_joint">
      <hardwareInterface>hardware_interface/VelocityJointInterface</hardwareInterface>
    </joint>
    <actuator name="wheel_left_rear_motor">
       <hardwareInterface>hardware_interface/VelocityJointInterface</hardwareInterface>
       <mechanismReduction>1</mechanismReduction>
    </actuator>
  </transmission>
  <transmission name="wheel_right_rear_trans">
    <type>transmission_interface/SimpleTransmission</type>
    <joint name="wheel_right_rear_joint">
      <hardwareInterface>hardware_interface/VelocityJointInterface</hardwareInterface>
    </joint>
    <actuator name="wheel_right_rear_motor">
       <hardwareInterface>hardware_interface/VelocityJointInterface</hardwareInterface>
       <mechanismReduction>1</mechanismReduction>
    </actuator>
  </transmission>
</robot>
