# Supplementary material for: A longitudinal inter-vehicle distance controller application for autonomous vehicle platoons
Source: PeerJ Comput Sci. 2022 May 23;8:e990. doi: 10.7717/peerj-cs.990 (PMC9137855; doi:10.7717/peerj-cs.990)
Supplement: Supplemental Information 1 [file peerj-cs-08-990-s001.zip › code/longitudinal_plf/vehicle/vehicle_model/urdf/body.xacro]

<?xml version="1.0"?>
<robot xmlns:xacro="http://ros.org/wiki/xacro">
  <xacro:macro name="body_macro" params="suffix parent wheel_radius wheel_base vehicle_mass vehicle_mass_height vehicle_width vehicle_length vehicle_height">
  <xacro:property name="pi" value="3.1415926835897931" />
    <joint name="${suffix}_joint" type="fixed">
      <parent link="${parent}"/>
      <origin rpy="0 0 0" xyz="0 0 ${wheel_radius}"/>
      <child  link="${suffix}_link"/>
    </joint>  
    <link name="${suffix}_link">
      <inertial>
        <origin xyz="${wheel_base/2} 0 0" rpy="0 0 0"/>
        <mass value="${vehicle_mass}"/>
        <inertia ixx="${(vehicle_width*vehicle_width+vehicle_mass_height*vehicle_mass_height)*vehicle_mass/12.0}" ixy="0.0" ixz="0.0" 
                 iyy="${(vehicle_length*vehicle_length+vehicle_mass_height*vehicle_mass_height)*vehicle_mass/12.0}" iyz="0.0" 
                 izz="${(vehicle_width*vehicle_width+vehicle_length*vehicle_length)*vehicle_mass/12.0}"/>
      </inertial>
      <visual>
        <!-- <origin xyz="${wheel_base/2} 0 ${vehicle_height/2}" rpy="0 0 0"/>
        <geometry>
          <box size="${vehicle_length} 0.9 ${vehicle_height}"/>
        </geometry> -->
        <!-- <origin xyz="${wheel_base/2} 0 ${vehicle_height/2}" rpy="0 ${-pi/2} ${pi/2}"/> -->
        <origin xyz="0 0 0" rpy="0 0 0"/>
        <geometry>
          <mesh filename="package://vehicle_model/mesh/body.dae" scale="${wheel_base/2.85} 1 1"/>
        </geometry>
        <material name="black">
            <color rgba="0.1 0.1 0.1 0.5"/>
        </material>
      </visual>
      <collision>
        <origin xyz="${wheel_base/2} 0 ${vehicle_height/2}" rpy="0 0 0"/>
        <geometry>
          <box size="${vehicle_length} 0.9 ${vehicle_height}"/>
        </geometry>
      </collision>
    </link>
  </xacro:macro>  
</robot>
