# Supplementary material for: A longitudinal inter-vehicle distance controller application for autonomous vehicle platoons
Source: PeerJ Comput Sci. 2022 May 23;8:e990. doi: 10.7717/peerj-cs.990 (PMC9137855; doi:10.7717/peerj-cs.990)
Supplement: Supplemental Information 1 [file peerj-cs-08-990-s001.zip › code/longitudinal_plf/vehicle/vehicle_model/urdf/steering.gazebo]

<?xml version="1.0"?>
<robot xmlns:xacro="http://ros.org/wiki/xacro">
  <gazebo reference="steering_left_front_link">
    <material>Gazebo/White</material>
    <mu1 value="0.6" />
    <mu2 value="0.5" />
    <kp value="1000000" />
    <kd value="0.1" />
    <minDepth value="0.01"/>
    <maxVel value="10.0" />
  </gazebo>
  <gazebo reference="steering_right_front_link">
  <!-- was red -->
    <material>Gazebo/White</material> 
    <mu1 value="0.6" />
    <mu2 value="0.5" />
    <kp value="1000000" />
    <kd value="0.1" />
    <minDepth value="0.01"/>
    <maxVel value="10.0" />
  </gazebo>
</robot>
