# Supplementary material for: A longitudinal inter-vehicle distance controller application for autonomous vehicle platoons
Source: PeerJ Comput Sci. 2022 May 23;8:e990. doi: 10.7717/peerj-cs.990 (PMC9137855; doi:10.7717/peerj-cs.990)
Supplement: Supplemental Information 1 [file peerj-cs-08-990-s001.zip › code/longitudinal_plf/vehicle/vehicle_model/urdf/steering.xacro]

<?xml version="1.0"?>
<robot xmlns:xacro="http://ros.org/wiki/xacro">
  <xacro:macro name="steering_macro" params="suffix parent x y yaw length">
    <xacro:property name="pi" value="3.1415926835897931" />
    <xacro:property name="radius" value="0.1" />
    <xacro:property name="length" value="0.01" />
    <xacro:property name="mass" value="10.0" />

    <joint name="${suffix}_joint" type="revolute">
      <origin rpy="0 0 0" xyz="${x} ${y} 0"/>
      <parent link="${parent}"/>
      <child  link="${suffix}_link"/>
      <axis xyz="0 0 1"/>
      <limit effort="100000000.0" lower="-0.6" upper="0.6" velocity="0.5"/>
    </joint>

    <link name="${suffix}_link">
      <visual>
        <geometry>
          <cylinder radius="${radius}" length="${length}"/>
        </geometry>
        <origin xyz="0 0 0" rpy="${pi/2} 0 0"/>
        <material name="black">
          <color rgba="0.1 0.1 0.1 2.0"/>
        </material>
      </visual>
      <inertial>
        <origin xyz="0 0 0" rpy="0 0 0"/>
        <mass value="${mass}"/>
        <inertia ixx="${radius*radius*mass/4+length*length*mass/12}"  ixy="0"  ixz="0" 
                 iyy="${mass*radius*radius/2}" iyz="0" 
                 izz="${radius*radius*mass/4+length*length*mass/12}" />
      </inertial>
      <collision>
        <origin xyz="0 0 0" rpy="${pi/2} 0 0"/>
        <geometry>
          <cylinder radius="0.1" length="0.01" />
        </geometry>
      </collision>
    </link>
  </xacro:macro>  

  <xacro:macro name="steering_link_macro" params="suffix parent x y">
    <xacro:property name="pi" value="3.1415926835897931" />
    <xacro:property name="radius" value="0.1" />
    <xacro:property name="length" value="0.01" />
    <xacro:property name="mass" value="10.0" />
    
    <joint name="${suffix}_joint" type="fixed">
      <origin rpy="0 0 0" xyz="${x} ${y} 0"/>
      <parent link="${parent}"/>
      <child  link="${suffix}_link"/>
    </joint> 
    <link name="${suffix}_link">
      <visual>
        <geometry>
          <cylinder radius="${radius}" length="${length}"/>
        </geometry>
        <origin xyz="0 0 0" rpy="${pi/2} 0 0"/>
        <material name="black">
          <color rgba="0.1 0.1 0.1 2.0"/>
        </material>
      </visual>
      <inertial>
        <origin xyz="0 0 0" rpy="0 0 0"/>
        <mass value="${mass}"/>
        <inertia ixx="${radius*radius*mass/4+length*length*mass/12}"  ixy="0"  ixz="0" 
                 iyy="${mass*radius*radius/2}" iyz="0" 
                 izz="${radius*radius*mass/4+length*length*mass/12}" />
      </inertial>
    </link>
  </xacro:macro>
</robot>
