# Supplementary material for: A longitudinal inter-vehicle distance controller application for autonomous vehicle platoons
Source: PeerJ Comput Sci. 2022 May 23;8:e990. doi: 10.7717/peerj-cs.990 (PMC9137855; doi:10.7717/peerj-cs.990)
Supplement: Supplemental Information 1 [file peerj-cs-08-990-s001.zip › code/longitudinal_plf/vehicle/vehicle_model/urdf/vehicle.xacro]

<?xml version="1.0"?>
<robot name="autoware_gazebo" xmlns:xacro="http://ros.org/wiki/xacro">
  <xacro:include filename="$(find vehicle_model)/urdf/body.xacro" />
  <xacro:include filename="$(find vehicle_model)/urdf/wheel.xacro" />
  <xacro:include filename="$(find vehicle_model)/urdf/steering.xacro" />
  <xacro:include filename="$(find velodyne_description)/urdf/HDL-32E.urdf.xacro"/>
  <xacro:include filename="$(find velodyne_description)/urdf/VLP-16.urdf.xacro"/>
  <xacro:include filename="$(find camera_description)/urdf/monocular_camera.xacro"/>
  <xacro:include filename="$(find imu_description)/urdf/imu.xacro"/>

  <xacro:arg name="gpu" default="false"/>

  <xacro:property name="pi" value="3.1415926835897931"/>

  <link name="base_footprint"/>

  <!-- ================ vehicle ================ -->
  <!-- load parameter -->
	<xacro:property name="vehicle_info" value="${load_yaml('$(find vehicle_model)/config/vehicle_info.yaml')}"/>
  <!-- set parameter -->
	<xacro:property name="wheel_radius" value="${vehicle_info['wheel_radius']}"/>
  <xacro:property name="wheel_width" value="${vehicle_info['wheel_width']}"/>
  <xacro:property name="wheel_base" value="${vehicle_info['wheel_base']}"/>
  <xacro:property name="wheel_tread" value="${vehicle_info['wheel_tread']}"/>
  <xacro:property name="vehicle_mass" value="${vehicle_info['vehicle_mass']}"/>
  <xacro:property name="vehicle_length" value="${vehicle_info['vehicle_length']}"/>
  <xacro:property name="vehicle_width" value="${vehicle_info['vehicle_width']}"/>
  <xacro:property name="vehicle_height" value="${vehicle_info['vehicle_height']}"/>
  <xacro:property name="vehicle_mass_height" value="0.5"/>

  <!-- body-->
  <xacro:body_macro suffix="base"
                    parent="base_footprint"
                    wheel_radius="${wheel_radius}"
                    wheel_base="${wheel_base}"
                    vehicle_mass="${vehicle_mass}"
                    vehicle_mass_height="${vehicle_mass_height}"
                    vehicle_length="${vehicle_length}"
                    vehicle_width="${vehicle_width}"
                    vehicle_height="${vehicle_height}"/>
  
  <!-- steering-->
  <xacro:steering_link_macro suffix="steering_front" parent="base_link" x="${wheel_base}" y="0"/>
  <xacro:steering_macro suffix="steering_right_front" parent="steering_front_link" x="0" y="${-1*wheel_tread/2}" yaw="0" length="${wheel_width}"/>
  <xacro:steering_macro suffix="steering_left_front" parent="steering_front_link" x="0" y="${wheel_tread/2}" yaw="0" length="${wheel_width}"/>
  <!-- wheel -->
  <xacro:wheel_macro suffix="wheel_right_front" parent="steering_right_front_link" x="0" y="0" yaw="${pi}" radius="${wheel_radius}" width="${wheel_width}"/>
  <xacro:wheel_macro suffix="wheel_left_front" parent="steering_left_front_link" x="0" y="0" yaw="0" radius="${wheel_radius}" width="${wheel_width}"/>
  <xacro:wheel_macro suffix="wheel_right_rear" parent="base_link" x="0" y="${-1*wheel_tread/2}" yaw="${pi}" radius="${wheel_radius}" width="${wheel_width}"/>
  <xacro:wheel_macro suffix="wheel_left_rear" parent="base_link" x="0" y="${wheel_tread/2}" yaw="0" radius="${wheel_radius}" width="${wheel_width}"/>
  <!-- actuator -->
 	<xacro:include filename="$(find vehicle_model)/urdf/actuator.xacro"/>
  <!-- gazebo -->
 	<xacro:include filename="$(find vehicle_model)/urdf/vehicle.gazebo"/>

  <!-- ================ sensor ================ -->
  <!-- <xacro:property name="calibration" value="${load_yaml('$(find vehicle_model)/config/calibration.yaml')}"/>
  <xacro:VLP-16 parent="base_link" name="velodyne2" topic="/velodyne_points" hz="10" samples="440">
    <origin xyz="${calibration['base_link2velo2']['x']} ${calibration['base_link2velo2']['y']} ${calibration['base_link2velo2']['z']}" 
            rpy="${calibration['base_link2velo2']['roll']} ${calibration['base_link2velo2']['pitch']} ${calibration['base_link2velo2']['yaw']}" />
  </xacro:VLP-16>  -->

	<xacro:property name="calibration" value="${load_yaml('$(find vehicle_model)/config/calibration.yaml')}"/>
  <HDL-32E parent="base_link" name="velodyne" topic="/velodyne/points_raw" hz="10" samples="220" gpu="$(arg gpu)">
    <origin xyz="${calibration['base_link2velodyne']['x']} ${calibration['base_link2velodyne']['y']} ${calibration['base_link2velodyne']['z']}" 
            rpy="${calibration['base_link2velodyne']['roll']} ${calibration['base_link2velodyne']['pitch']} ${calibration['base_link2velodyne']['yaw']}" />
  </HDL-32E>


  <!-- <xacro:property name="calibration2" value="${load_yaml('$(find vehicle_model)/config/calibration.yaml')}"/>
  <HDL-32E parent="base_link" name="velodyne2" topic="/vehicle2/velodyne/points_raw" hz="10" samples="220" gpu="$(arg gpu)">
    <origin xyz="${calibration['base_link2velodyne']['x']} ${calibration['base_link2velodyne']['y']} ${calibration['base_link2velodyne']['z']}" 
            rpy="${calibration['base_link2velodyne']['roll']} ${calibration['base_link2velodyne']['pitch']} ${calibration['base_link2velodyne']['yaw']}" />
  </HDL-32E> -->

  <xacro:monocular_camera_macro suffix="camera" parent="base_link" namespace="" 
                                x="${calibration['base_link2camera']['x']}"
                                y="${calibration['base_link2camera']['y']}"
                                z="${calibration['base_link2camera']['z']}"
                                roll="${calibration['base_link2camera']['roll']}"
                                pitch="${calibration['base_link2camera']['pitch']}"
                                yaw="${calibration['base_link2camera']['yaw']}"
                                fps="30" width="800" height="400" fov="1.3"/>
  <xacro:imu_macro suffix="imu" parent="base_link" namespace=""
                   x="${calibration['base_link2imu']['x']}"
                   y="${calibration['base_link2imu']['y']}"
                   z="${calibration['base_link2imu']['z']}"
                   roll="${calibration['base_link2imu']['roll']}"
                   pitch="${calibration['base_link2imu']['pitch']}"
                   yaw="${calibration['base_link2imu']['yaw']}"
                   fps="100" />

</robot>
