# Supplementary material for: A longitudinal inter-vehicle distance controller application for autonomous vehicle platoons
Source: PeerJ Comput Sci. 2022 May 23;8:e990. doi: 10.7717/peerj-cs.990 (PMC9137855; doi:10.7717/peerj-cs.990)
Supplement: Supplemental Information 1 [file peerj-cs-08-990-s001.zip › code/longitudinal_plf/vehicle/vehicle_model/urdf/wheel.gazebo]

<?xml version="1.0"?>
<robot xmlns:xacro="http://ros.org/wiki/xacro">

    <gazebo reference="wheel_left_rear_link">
      <material>Gazebo/Black</material>
      <mu1 value="100000.0" />
      <mu2 value="100000.0" />
   		<kp value="1000000.0" />
      <kd value="1.0" />
      <minDepth value="0.01" />
      <maxVel  value="10.0" /> 
    </gazebo>
    <gazebo reference="wheel_right_rear_link">
      <material>Gazebo/Black</material>
      <mu1 value="100000.0" />
      <mu2 value="100000.0" />
   		<kp value="1000000.0" />
      <kd value="1.0" />
      <minDepth value="0.01" />
      <maxVel  value="10.0" /> 
    </gazebo>
    <gazebo reference="wheel_left_front_link">
      <material>Gazebo/Black</material>
      <mu1 value="100000.0" />
      <mu2 value="100000.0" />
   		<kp value="1000000.0" />
      <kd value="1.0" />
      <minDepth value="0.01" />
      <maxVel  value="10.0" /> 
    </gazebo>
    <gazebo reference="wheel_right_front_link">
      <material>Gazebo/Black</material>
      <mu1 value="100000.0" />
      <mu2 value="100000.0" />
   		<kp value="1000000.0" />
      <kd value="1.0" />
      <minDepth value="0.01" />
      <maxVel  value="10.0" /> 
    </gazebo>
</robot>
