# Supplementary material for: A longitudinal inter-vehicle distance controller application for autonomous vehicle platoons
Source: PeerJ Comput Sci. 2022 May 23;8:e990. doi: 10.7717/peerj-cs.990 (PMC9137855; doi:10.7717/peerj-cs.990)
Supplement: Supplemental Information 1 [file peerj-cs-08-990-s001.zip › code/longitudinal_plf/vehicle/vehicle_model/urdf/wheel.xacro]

<?xml version="1.0"?>
<robot xmlns:xacro="http://ros.org/wiki/xacro">
  <xacro:macro name="wheel_macro" params="suffix parent x y yaw radius width">
    <xacro:property name="pi" value="3.1415926835897931" />
    <xacro:property name="mass" value="40" />
    <joint name="${suffix}_joint" type="continuous">
      <origin rpy="0 0 ${pi/2}" xyz="${x} ${y} 0"/>
      <parent link="${parent}"/>
      <child  link="${suffix}_link"/>
      <axis xyz="1 0 0"/>
      <dynamics damping="0.1"/>
      <limit effort="50000" velocity="50" />
      <joint_properties damping="0.0" friction="0.0" />
    </joint>

    <link name="${suffix}_link">
      <visual>
        <geometry>
          <mesh filename="package://vehicle_model/mesh/wheel.dae" scale="${3*radius} ${3*radius} ${3*radius}"/>
        </geometry>
        <origin xyz="0 0 0" rpy="0 0 ${yaw}"/>
        <material name="gray">
          <color rgba="0.1 0.1 0.1 2.0"/>
        </material>
      </visual>

      <inertial>
        <origin xyz="0 0 0" rpy="0 0 0"/>
        <mass value="${mass}"/>
        <inertia ixx="${mass*radius*radius/2}"  ixy="0"  ixz="0" iyy="${radius*radius*mass/4+width*width*mass/12}" iyz="0" izz="${radius*radius*mass/4+width*width*mass/12}" />
      </inertial>
      <collision>
        <origin xyz="0 0 0" rpy="0 ${pi/2} 0"/>
        <geometry>
          <cylinder radius="${radius}" length="${width}" />
        </geometry>
      </collision>
    </link>
  </xacro:macro>  
</robot>
