# Supplementary material for: A longitudinal inter-vehicle distance controller application for autonomous vehicle platoons
Source: PeerJ Comput Sci. 2022 May 23;8:e990. doi: 10.7717/peerj-cs.990 (PMC9137855; doi:10.7717/peerj-cs.990)
Supplement: Supplemental Information 1 [file peerj-cs-08-990-s001.zip › code/longitudinal_plf/vehicle/vehicle_move/src/scripts/run_plf_model.py]

#!/usr/bin/env python


import rospy
import message_filters
import rospkg
import math
import random
import PID_w
from math import sin, cos, sqrt, atan2, radians, pi
from sensor_msgs.msg import NavSatFix
import geopy.distance
from sensor_msgs.msg import Imu
from geometry_msgs.msg import Vector3
from geometry_msgs.msg import Twist
from geometry_msgs.msg import Vector3Stamped
from nav_msgs.msg import Odometry
import numpy as np
import time


# Initialize variables
pub1 = None
pub3 = None
pub2 = None
pub4 = None
v1_d = [[]]
v2_d = [[]]
v3_d = [[]]
v4_d = [[]]
location_collect = ""
frame_time = 0.0
collect_request = True
gotdata = False  # only evaluate new distance when new measurements are obtained
lat_point = 0.0
latitu1 = 0.0
longitu1 = 0.0
latitude2 = 0.0
lat1 = 0.0
lat2 = 0.0
lat3 = 0.0
lat4 = 0.0
long_point = 0.0
lng1 = 0.0
lng2 = 0.0
lng3 = 0.0
lng4 = 0.0
ivd = 0.0

P = 0.07 #(2.55 gg) # 0.3   # 0.00001 # 0.005 # 10.05       # 0.01     # 0.5 # P = 0.05
I = 0.00005 # 0.0001 # 0.0000001 # 0.00001 # 0.200001    # 0.001    # 0.05 # I = 0.00001
D = 0.08 # 0.005 # 0.000001 # 0.001 # 0.23       # 0.03      # 0.8 # D = 0.03

ss_time = 4500
ss_time2 = 4500
ss_time3 = 4500

t1 = 5500
t2 = 5000
t3 = 5500

f1 = 1 / 10000.0  # 2500 * 4
f2 = 1 / 5000.0   # 2500 * 2
f3 = 1 / 10000.0  # 2500 * 4

# ind pid vars
pid1 = None
pid2 = None
pid3 = None

d1p = 0.0
d2p = 0.0
d3p = 0.0

pid12 = None
pid22 = None
pid32 = None

# predecessor
feedback1 = 0
feedback2 = 0
feedback3 = 0

# leader
feedback1l = d1p  
feedback2l = d2p  
feedback3l = d3p  


out_velo1 = 0
out_velo2 = 0
out_velo3 = 0

T = 0                       
LV_vel = 22  
lin_accel = 0.1             
delta_t = 0.1             
u_0 = 0                    
scale = 2.5
dec_v = 3
v2 = 0
v3 = 0.0
v4 = 0.0
a1 = 0.0
a2 = 0.1
a3 = 0.1
a4 = 0.1

vehicle_length = rospy.get_param("/vehicle1/vehicle_length")
desired_distance = 7   
calculation_distance =  desired_distance + vehicle_length 

v1 = 0.0
v1_o = 0.0
v2_o = 0.0
v3_o = 0.0
v4_o = 0.0
v2_Vel = 0.0

d1 = 0.0
d2 = 0.0
d3 = 0.0
x1 = 0.0
y1 = 0.0
x2 = 0.0
y2 = 0.0
x3 = 0.0
y3 = 0.0
x4 = 0.0
y4 = 0.0

fused_data_file = 0.0
fused_frame_time = 0.0

d12 = 0.0
d23 = 0.0
d34 = 0.0

got_fused = False

R = 6373000.0
debug_file = None
all_gps = None
fused_data_file = None
lat_last = 0.0
long_last = 0.0
time_current = 0.0
time_last = 0.0
duration_min = 0.0  
min_coord_change = 0.0  


def callbackv1(data):
    global v1_o
    v1_o = data.vector.x
    print("v1_o set to: ", v1_o)


def callbackv2(data):
    global v2_o
    v2_o = data.vector.x
    print("v2_o set to: ", v2_o)


def callbackv3(data):
    global v3_o
    v3_o = data.vector.x
    print("v3_o set to: ", v3_o)


def callbackv4(data):
    global v4_o
    v4_o = data.vector.x
    print("v4_o set to: ", v4_o)


def callback2(data):
    global latitude2
    global lng2
    latitude2 = data.latitude
    lng2 = data.longitude
    global v2_d
    frame_time = data.header.stamp.secs
    v2d = [frame_time, latitude2, lng2]
    v2_d.append(v2d)
    v2_gps = open("v2_gps.csv", "a")
    v2_gps.write(("%f,%f,%f\n") % (frame_time, latitude2, lng2))
    v2_gps.close()
    print("\nSaved v2_data: \n", v2d, "\n\n")


def callback3(data):
    global lat3
    global lng3
    lat3 = data.latitude
    lng3 = data.longitude
    global v3_d
    frame_time = data.header.stamp.secs
    v3d = [frame_time, lat3, lng3]
    v3_d.append(v3d)
    v3_gps = open("v3_gps.csv", "a")
    v3_gps.write(("%f,%f,%f\n")%(frame_time, lat3, lng3))
    v3_gps.close()
    print("\nSaved v3_data: \n", v3d, "\n\n")


def callback4(data):
    global lat4
    global lng4
    lat4 = data.latitude
    lng4 = data.longitude
    global v4_d
    frame_time = data.header.stamp.secs
    v4d = [frame_time, lat4, lng4]
    v4_d.append(v4d)
    v4_gps = open("v4_gps.csv", "a")
    v4_gps.write(("%f,%f,%f\n")%(frame_time, lat4, lng4))
    v4_gps.close()
    print("\nSaved v4_data: \n", v4d, "\n\n")


def subpub_init():
    rospy.Subscriber("/vehicle1/fix", NavSatFix, callback)
    rospy.Subscriber("/vehicle2/fix", NavSatFix, callback2)
    rospy.Subscriber("/vehicle3/fix", NavSatFix, callback3)
    rospy.Subscriber("/vehicle4/fix", NavSatFix, callback4)


def callback_fused(data1, data2, data3, data4):
    global x1, y1, x2, y2, x3, y3, x4, y4, fused_frame_time, fused_cur_time, \
        v1, v2, v3, v4, v1_o, v2_o, v3_o, v4_o, got_fused

    fused_frame_time = data1.header.stamp.secs
    fused_cur_time = rospy.get_time()

    v1 = data1.twist.twist.linear.x
    x1 = data1.pose.pose.position.x + 37  # manually add offset?
    y1 = data1.pose.pose.position.y

    v2 = data2.twist.twist.linear.x
    x2 = data2.pose.pose.position.x + 25
    y2 = data2.pose.pose.position.y

    v3 = data3.twist.twist.linear.x
    x3 = data3.pose.pose.position.x + 13
    y3 = data3.pose.pose.position.y

    v4 = data4.twist.twist.linear.x
    x4 = data4.pose.pose.position.x + 1
    y4 = data4.pose.pose.position.y

    # print("got fused data, going maths ...")
    got_fused = True
    calculate_fused(got_fused)
    # print("should have calculated fused \n")


def callback_s(data1, data2, data3, data4):
    global frame_time, time_last, gotdata
    global lat1, lng1, lat2, lng2, lat3, lng3, lat4, lng4

    frame_time = data1.header.stamp.secs
    time_last = rospy.get_time()

    lat1 = data1.latitude
    lng1 = data1.longitude
    lat2 = data2.latitude
    lng2 = data2.longitude
    lat3 = data3.latitude
    lng3 = data3.longitude
    lat4 = data4.latitude
    lng4 = data4.longitude


    gotdata = True

    calculate_all()
    # print("should have calculated \n")


def gps_to_odom(gps_data):
    msg.header.stamp = gps.header.stamp         #gps_time                   // time of gps measurement
    msg.header.frame_id = 'base_footprint'      # base_footprint          // the tracked robot frame
    msg.pose.pose.position.x = gps_data.latitude    #  gpsg_x              // x measurement GPS.
    msg.pose.pose.position.y = gps_data.longitude   #  gps_y              // y measurement GPS.
    msg.pose.pose.position.z = gps_data.altitude    #  gps_z              // z measurement GPS.
    msg.pose.pose.orientation.x = 1                 # // identity quaternion
    msg.pose.pose.orientation.y = 0                 # // identity quaternion
    msg.pose.pose.orientation.z = 0                 # // identity quaternion
    msg.pose.pose.orientation.w = 0                 # // identity quaternion
    msg.pose.covariance = {cov_x, 0, 0, 0, 0, 0,    # // covariance on gps_x
                            0, cov_y, 0, 0, 0, 0,   # // covariance on gps_y
                            0, 0, cov_z, 0, 0, 0,   # // covariance on gps_z
                            0, 0, 0, 99999, 0, 0,   # // large covariance on rot x
                            0, 0, 0, 0, 99999, 0,   # // large covariance on rot y
                            0, 0, 0, 0, 0, 99999}   # // large covariance on rot z

    return msg  # Return the message


def disturbance(coeff, exp_coeff, sim_time, disturb_time):
    return coeff * (1 - math.exp(-exp_coeff*(sim_time - disturb_time)))

# 1 - Acceleration
# 2 - Constant Speed
# 3 - Deceleration


def op_generator(previous_operation=0):
    if previous_operation == 0:
        return random.randint(1, 2)
    if previous_operation == 1:
        op_choice = random.randint(0, 1)
        if op_choice == 1:  # can accelerate or decelerate
            return 2
        return op_choice

    return random.randint(0, 1)
    

def run_sim():
    global gotdata, d12, d23, d34, d1p, d2p, d3p, pub1, pub2, pub3, pub4, \
        T, ss_time, ss_time2, ss_time3, v2_Vel, delta_t, u_0, P, I, D, pid1, \
        pid2, pid3, feedback1, feedback2, feedback3, start_time, LV_vel, lin_accel, \
        last_time, calculation_distance, debug_file, got_fused, t1, t2, t3, f1, f2, f3, \
            pid12, pid22, pid32
    
    rospy.set_param('use_sim_time', "false")

    rospy.init_node('platoon_controller', anonymous=True)

    init_pids()

   
    start_time = time.time()
    last_time = start_time
    # predecessor PIDs
    feedback1 = d12  # d1  # d12
    feedback2 = d23  # d2  # d23
    feedback3 = d34  # d3  # d34
    feedback1_old = feedback1
    feedback2_old = feedback2
    feedback3_old = feedback3

    # leader PIDs
    feedback1l = d1p  # d1  # d12
    feedback2l = d2p  # d2  # d23
    feedback3l = d3p  # d3  # d34
    feedback1_oldl = feedback1l
    feedback2_oldl = feedback2l
    feedback3_oldl = feedback3l

    rate = rospy.Rate(10)  

    pub1 = rospy.Publisher('/vehicle1/cmd_vel', Twist, queue_size=10)
    pub2 = rospy.Publisher('/vehicle2/cmd_vel', Twist, queue_size=10)
    pub3 = rospy.Publisher('/vehicle3/cmd_vel', Twist, queue_size=10)
    pub4 = rospy.Publisher('/vehicle4/cmd_vel', Twist, queue_size=10)


    for i in range(1,600):
        print("waiting ... \n")
        rate.sleep()
    v = 0
    time_keeper = 0
    acc_dec = True
    acc2 = False
    acc3 = False
    dec = False
    dec2 = False
    dec3 = False
    TV2 = 10  # second velocity
    TV3 = 5  # third velocity
    v2_vel = 0.0
    v3_vel = 0.0
    v4_vel = 0.0
    t1 = 2500
    t2 = 5000
    t3 = 2500

    f1 = 1 / 10000.0  # 2500 * 4
    f2 = 1 / 5000.0   # 2500 * 2
    f3 = 1 / 10000.0  # 2500 * 4

   
    while not rospy.is_shutdown():
        
        if v <= LV_vel + 0.0001 and acc_dec: 
            v = u_0 + lin_accel * delta_t 
           

        if acc_dec and time_keeper <= ss_time: 
            time_keeper = time_keeper + 1
     
        if acc_dec and time_keeper > ss_time: 
            acc_dec = False
            dec2 = True
            time_keeper = 0 

        if not acc_dec and dec2 and v > TV2 + 0.0001: 
            v = u_0 - lin_accel * delta_t

        if dec2 and v <= TV2 + 0.0001 and time_keeper < ss_time2 and not acc_dec: 
            time_keeper = time_keeper + 1
 
        if dec2 and v > TV3 + 0.0001 and v < TV2 and time_keeper >= ss_time2 : 
            dec2 = False
            dec3 = True
            time_keeper = 0
        
        if not acc_dec and not dec2 and dec3 and v >= TV3 + 0.0001:
            v = u_0 - lin_accel * delta_t

        if not acc_dec and not dec2 and dec3 and v <= TV3 + 0.0001 and v > 0 and time_keeper <= ss_time3:
            time_keeper = time_keeper + 1

        if not acc_dec and dec3 and time_keeper > ss_time3: 
            if v > 0 and time_keeper > ss_time3 and dec3:
                v = u_0 - lin_accel * delta_t

        if v < 0:
            v = 0 

        move1(v)  

        if gotdata:   
            current_time = time.time()
            dt = current_time - last_time

            
            feedback1 = d12 
            pid12.update(feedback1) 
            pid12_output = pid12.output
            
            feedback2 = d23
            pid22.update(feedback2) 
            pid22_output = pid22.output

            feedback3 = d34
            pid32.update(feedback3) 
            pid32_output = pid32.output
            


            ## Leader PIDs
            feedback1l = d1p 
            pid1.update(feedback1l) 
            pid1_output = pid1.output
            
            # for later analysis and debugging
            write_to_debug_file(kp, ki, kd, dist_dt, v_feedforward, pid1_output)

            feedback2l = d2p
            v_feedforward2 = dist_dt2 + v3_vel
            pid2.update(feedback2l)
            pid2_output = pid2.output
           

            feedback3l = d3p
            pid3.update(feedback3l) 
            pid3_output = pid3.output

            v2_vel = pid12_output + pid1_output
            v3_vel = pid22_output + pid2_output    
            v4_vel = pid32_output + pid3_output
            ## End Leader PIDs

            gotdata = False  # got_fused = False  # gotdata = False
    
            last_time = current_time


        if v2_vel < 0:
            v2_vel = 0 
        move2(v2_vel)
     
        if v3_vel < 0:
            v3_vel = 0  
        move3(v3_vel)

       
        if v4_vel < 0:
            v4_vel = 0  
        move4(v4_vel)
        
        u_0 = v

        rate.sleep()


def init_pids():
    global pid1, pid2, pid3, d12, d23, d34, feedback1, feedback2, feedback3, calculation_distance
    global d1p, d2p, d3p, feedback1l, feedback2l, feedback3l, pid12, pid22, pid32

    pid1 = PID_w.PID(P, I, D)
    pid1.setSampleTime(0.01)
    pid1.SetPoint = calculation_distance
    feedback1l = d1p

    pid2 = PID_w.PID(P, I, D)
    pid2.setSampleTime(0.01)
    pid2.SetPoint = calculation_distance * 2 
    feedback2l = d2p

    pid3 = PID_w.PID(P, I, D)
    pid3.setSampleTime(0.01)
    pid3.SetPoint = calculation_distance * 3
    feedback3l = d3p 

    pid12 = PID_w.PID(P, I, D)
    pid12.setSampleTime(0.01)
    pid12.SetPoint = calculation_distance 
    feedback1 = d12

    pid22 = PID_w.PID(P, I, D)
    pid22.setSampleTime(0.01)
    pid22.SetPoint = calculation_distance 
    feedback2 = d23

    pid32 = PID_w.PID(P, I, D)
    pid32.setSampleTime(0.01)
    pid32.SetPoint = calculation_distance
    feedback3 = d34


def callback(data):
    # global gotdata
    global lat1, lng1
   

    lat1 = data.latitude
    lng1 = data.longitude
    lat_point = lat1
    long_point = lng1
    global v3_d
    # frame_time = data.header.stamp.secs
    v1d = [frame_time, lat1, lng1]
    v1_d.append(v1d)
    v1_gps = open("v1_gps.csv", "a")
    v1_gps.write(("%f,%f,%f\n")%(frame_time, latitu1, longitu1))
    v1_gps.close()
   
def get_odom_dist(x1, y1, x2, y2):
    return math.hypot(x2-x1, y2 - y1)


def calculate_all():
    global d12, d1p, d2p, d3p
    global d23
    global d34
    global frame_time
    global lat1, lng1
    global lat2
    global lat3
    global lat4
    global lng2
    global lng3
    global lng4
    global gotdata
    if (gotdata):
        
        d12 = get_distance(lat1, lng1, lat2, lng2) 
        d1p = get_distance(lat1, lng1, lat2, lng2)
        d2p = get_distance(lat1, lng1, lat3, lng3) 
        d23 = get_distance(lat2, lng2, lat3, lng3)
        d3p = get_distance(lat1, lng1, lat4, lng4) 
        d34 = get_distance(lat3, lng3, lat4, lng4)
        
        write_all_to_gps_file(time_last, frame_time, lat1, lng1, lat2, lng2, lat3, lng3, lat4, lng4, d12, d23, d34)
    else:
        print("patience, no data yet!\n")


def euclidean_distance(x1, y1, x2, y2):
    euc_dist = math.sqrt((x2 - x1)**2 + (y2 - y1)**2)
    print("Dist: ", euc_dist)
    return euc_dist


def accelerate(i_v, acc, d_t):
    f_v = i_v + acc * d_t
    return f_v


def decelerate(i_V, dec, d_t):
    f_v = i_V - dec * d_t
    return f_v


def collection_status_CB(collection_status_msg):
    global collect_request
    print('data: \n', collection_status_msg.bools)
    collect_request = collection_status_msg.bools


def getPaths():
    # looks up gps file logging location
    global location_collect
    rospack = rospkg.RosPack()
    location_collect = "gps_data.txt"


def get_distanceF(lt, lg, lt2, lg2):
    global R
    lat1 = radians(lt)
    lon1 = radians(lg)
    lat2 = radians(lt2)
    lon2 = radians(lg2)

    dlon = lon2 - lon1
    dlat = lat2 - lat1

    a = sin(dlat / 2)**2 + cos(lat1) * cos(lat2) * sin(dlon / 2)**2
    c = 2 * atan2(sqrt(a), sqrt(1 - a))

    distance = R * c * 1000
    return distance


def get_distance(lt1, lg1, lt2, lg2):

    gps1 = (lt1, lg1)
    gps2 = (lt2, lg2)

    lt1 = radians(lt1)
    lg1 = radians(lg1)
    lt2 = radians(lt2)
    lg2 = radians(lg2)

    dlng = lg2 - lg1
    dlat = lt2 - lt1

    a = sin(dlat / 2)**2 + cos(lt1) * cos(lt2) * sin(dlng / 2)**2
    c = 2 * atan2(sqrt(a), sqrt(1 - a))

    distance1 = R * c  
    distance = geopy.distance.distance(gps1, gps2).meters
   
    return distance


def write_all_to_gps_file(ros_time, frame_time, lt1, ln1, lt2, ln2, lt3, ln3, lt4, ln4, d12, d23, d34):
    global all_gps
    try:
       
        all_gps.write(("%f, %f, %f, %f,%f, %f, %f, %f,%f, %f, %f, %f,%f\n") % (ros_time, frame_time, lt1, ln1, lt2, ln2, lt3, ln3, lt4, ln4, d12, d23, d34))
    except Exception as e:
        print("Writing to file exception %s\n" % e)


def write_to_debug_file(kp, ki, kd, dist_dt, feedf_speed, pid_out):
    global debug_file
    try:
        debug_file.write(("%f, %f, %f, %f, %f, %f\n")%(kp, ki, kd, dist_dt, feedf_speed, pid_out))
    except Exception as e:
        print("Writing to file exception %s\n" % e)


def move1(velocity=0.5):
    global pub1
    velo_msg = Twist()
    velo_msg.linear.x = velocity
    velo_msg.linear.y = 0
    velo_msg.linear.z = 0
    velo_msg.angular.x = 0
    velo_msg.angular.y = 0
    velo_msg.angular.z = 0
    pub1.publish(velo_msg)


def move2(velocity=0.5):
    global pub2
    velo_msg = Twist()
    velo_msg.linear.x = velocity
    velo_msg.linear.y = 0
    velo_msg.linear.z = 0
    velo_msg.angular.x = 0
    velo_msg.angular.y = 0
    velo_msg.angular.z = 0
    pub2.publish(velo_msg)


def move3(velocity=0.5):
    global pub3
    velo_msg = Twist()
    velo_msg.linear.x = velocity
    velo_msg.linear.y = 0
    velo_msg.linear.z = 0
    velo_msg.angular.x = 0
    velo_msg.angular.y = 0
    velo_msg.angular.z = 0
    pub3.publish(velo_msg)


def move4(velocity=0.5):
    global pub4
    velo_msg = Twist()
    velo_msg.linear.x = velocity
    velo_msg.linear.y = 0
    velo_msg.linear.z = 0
    velo_msg.angular.x = 0
    velo_msg.angular.y = 0
    velo_msg.angular.z = 0
    pub4.publish(velo_msg)


def collect_gps():
    global gps_file, all_gps, fused_data_file, debug_file
    try:
        gps_file = open(location_collect, "a")
        all_gps = open("all_gps.csv", "w")
        fused_data_file = open("fused_data.csv", "w")
        debug_file = open("debug_file.csv", "w")
        rospy.loginfo(gps_file)
    except IOError:
        print "Could not open one of the files."


if __name__ == '__main__':
    try:
        getPaths()
        print('about to collect gps ... ')
        collect_gps()
        run_sim()
        

    except rospy.ROSInterruptException:
        gps_file.close()
        move1(0)
        all_gps.close()
        fused_data_file.close()
        debug_file.close()
        rospy.loginfo("closed files ...")
        pass
