# Supplementary material for: A longitudinal inter-vehicle distance controller application for autonomous vehicle platoons
Source: PeerJ Comput Sci. 2022 May 23;8:e990. doi: 10.7717/peerj-cs.990 (PMC9137855; doi:10.7717/peerj-cs.990)
Supplement: Supplemental Information 1 [file peerj-cs-08-990-s001.zip › code/longitudinal_plf/vehicle/_interface/src/vehicle_input_subscriber.cpp]

#include <ros/ros.h>
#include <geometry_msgs/Twist.h>
#include <geometry_msgs/TwistStamped.h>
#include <std_msgs/Float64.h>
#include <cmath>

class VehicleInputSubscriber
{
  private:
    ros::NodeHandle nh_;
    ros::NodeHandle pnh_;
    ros::Publisher wheel_right_rear_pub_;
    ros::Publisher wheel_left_rear_pub_;
    ros::Publisher steering_right_front_pub_;
    ros::Publisher steering_left_front_pub_;
    ros::Subscriber twiststamped_sub_;
    ros::Subscriber twist_sub_;
    ros::Subscriber steering_angle_sub_;
    ros::Subscriber velocity_sub_;

    void twistStampedCallback(const geometry_msgs::TwistStamped::ConstPtr &input_twist_msg);
    void twistCallback(const geometry_msgs::Twist::ConstPtr &input_twist_msg);
    void sterringAngleCallback(const std_msgs::Float64::ConstPtr &input_steering_angle_msg);
    void velocityCallback(const std_msgs::Float64::ConstPtr &input_velocity_msg);

    void twistStampedCallback2(const geometry_msgs::TwistStamped::ConstPtr &input_twist_msg);
    void twistCallback2(const geometry_msgs::Twist::ConstPtr &input_twist_msg);

    double wheel_base_;
    double wheel_tread_;
    double wheel_radius_;

  public:
    VehicleInputSubscriber();
    ~VehicleInputSubscriber(){};
};

// func desc:
// handles v1 and v2's inputs 
VehicleInputSubscriber::VehicleInputSubscriber() : nh_(""), pnh_("~")
{

    nh_.param("wheel_base", wheel_base_, 2.95);
    nh_.param("wheel_radius", wheel_radius_, 0.341);
    nh_.param("wheel_tread", wheel_tread_, 1.55);
    wheel_right_rear_pub_ = nh_.advertise<std_msgs::Float64>("wheel_right_rear_velocity_controller/command", 1, true);
    wheel_left_rear_pub_ = nh_.advertise<std_msgs::Float64>("wheel_left_rear_velocity_controller/command", 1, true);
    steering_right_front_pub_ = nh_.advertise<std_msgs::Float64>("steering_right_front_position_controller/command", 1, true);
    steering_left_front_pub_ = nh_.advertise<std_msgs::Float64>("steering_left_front_position_controller/command", 1, true);
    twiststamped_sub_ = nh_.subscribe("twist_cmd", 1, &VehicleInputSubscriber::twistStampedCallback, this);
    twist_sub_ = nh_.subscribe("cmd_vel", 1, &VehicleInputSubscriber::twistCallback, this);
    // twiststamped_sub_ = nh_.subscribe("vehicle3/twist_cmd", 1, &VehicleInputSubscriber::twistStampedCallback2, this); | if needed
    // twist_sub_ = nh_.subscribe("vehicle3/cmd_vel", 1, &VehicleInputSubscriber::twistCallback2, this); | if needed
    steering_angle_sub_ = nh_.subscribe("steering_angle", 1, &VehicleInputSubscriber::sterringAngleCallback, this);
    velocity_sub_ = nh_.subscribe("velocity", 1, &VehicleInputSubscriber::velocityCallback, this);
}

void VehicleInputSubscriber::twistStampedCallback(const geometry_msgs::TwistStamped::ConstPtr &input_twist_msg)
{
    std_msgs::Float64 output_wheel_right_rear, output_wheel_left_rear, output_steering_right_front, output_steering_left_front;
    output_wheel_right_rear.data = input_twist_msg->twist.linear.x / wheel_radius_;
    output_wheel_left_rear.data = input_twist_msg->twist.linear.x / wheel_radius_;

    double vref_rear = input_twist_msg->twist.linear.x;
    if (std::fabs(vref_rear) < 0.01)
    {
        vref_rear = 0.0 < vref_rear ? 0.01 : -0.01;
    }

    double delta_ref = std::atan(input_twist_msg->twist.angular.z * wheel_base_ / vref_rear);
    delta_ref = 0.0 < vref_rear ? delta_ref : -delta_ref;
    if (M_PI / 4.0 < std::fabs(delta_ref))
    {
        delta_ref = 0.0 < delta_ref ? M_PI / 4.0 : -M_PI / 4.0;
    }

    output_steering_right_front.data = std::atan(std::tan(delta_ref) / (1.0 + (wheel_tread_ / (2.0 * wheel_base_)) * std::tan(delta_ref)));
    output_steering_left_front.data = std::atan(std::tan(delta_ref) / (1.0 - (wheel_tread_ / (2.0 * wheel_base_)) * std::tan(delta_ref)));

    wheel_right_rear_pub_.publish(output_wheel_right_rear);
    wheel_left_rear_pub_.publish(output_wheel_left_rear);
    steering_right_front_pub_.publish(output_steering_right_front);
    steering_left_front_pub_.publish(output_steering_left_front);
}

void VehicleInputSubscriber::twistCallback(const geometry_msgs::Twist::ConstPtr &input_twist_msg)
{
    std_msgs::Float64 output_wheel_right_rear, output_wheel_left_rear, output_steering_right_front, output_steering_left_front;
    output_wheel_right_rear.data = input_twist_msg->linear.x / wheel_radius_;
    output_wheel_left_rear.data = input_twist_msg->linear.x / wheel_radius_;

    double vref_rear = input_twist_msg->linear.x;
    if (std::fabs(vref_rear) < 0.01)
    {
        vref_rear = 0.0 < vref_rear ? 0.01 : -0.01;
    }

    double delta_ref = std::atan(input_twist_msg->angular.z * wheel_base_ / vref_rear);
    delta_ref = 0.0 < vref_rear ? delta_ref : -delta_ref;
    if (M_PI / 4.0 < std::fabs(delta_ref))
    {
        delta_ref = 0.0 < delta_ref ? M_PI / 4.0 : -M_PI / 4.0;
    }

    output_steering_right_front.data = std::atan(std::tan(delta_ref) / (1.0 + (wheel_tread_ / (2.0 * wheel_base_)) * std::tan(delta_ref)));
    output_steering_left_front.data = std::atan(std::tan(delta_ref) / (1.0 - (wheel_tread_ / (2.0 * wheel_base_)) * std::tan(delta_ref)));

    wheel_right_rear_pub_.publish(output_wheel_right_rear);
    wheel_left_rear_pub_.publish(output_wheel_left_rear);
    steering_right_front_pub_.publish(output_steering_right_front);
    steering_left_front_pub_.publish(output_steering_left_front);
}

// independent callbacks for @autonomity 
// func desc:
// v2's velocity and position to be defined as functions of v1

void VehicleInputSubscriber::twistStampedCallback2(const geometry_msgs::TwistStamped::ConstPtr &input_twist_msg)
{
    std_msgs::Float64 output_wheel_right_rear, output_wheel_left_rear, output_steering_right_front, output_steering_left_front;
    output_wheel_right_rear.data = input_twist_msg->twist.linear.x / wheel_radius_;
    output_wheel_left_rear.data = input_twist_msg->twist.linear.x / wheel_radius_;

    double vref_rear = input_twist_msg->twist.linear.x;
    if (std::fabs(vref_rear) < 0.01)
    {
        vref_rear = 0.0 < vref_rear ? 0.01 : -0.01;
    }

    double delta_ref = std::atan(input_twist_msg->twist.angular.z * wheel_base_ / vref_rear);
    delta_ref = 0.0 < vref_rear ? delta_ref : -delta_ref;
    if (M_PI / 4.0 < std::fabs(delta_ref))
    {
        delta_ref = 0.0 < delta_ref ? M_PI / 4.0 : -M_PI / 4.0;
    }

    output_steering_right_front.data = std::atan(std::tan(delta_ref) / (1.0 + (wheel_tread_ / (2.0 * wheel_base_)) * std::tan(delta_ref)));
    output_steering_left_front.data = std::atan(std::tan(delta_ref) / (1.0 - (wheel_tread_ / (2.0 * wheel_base_)) * std::tan(delta_ref)));

    wheel_right_rear_pub_.publish(output_wheel_right_rear);
    wheel_left_rear_pub_.publish(output_wheel_left_rear);
    steering_right_front_pub_.publish(output_steering_right_front);
    steering_left_front_pub_.publish(output_steering_left_front);
}

void VehicleInputSubscriber::twistCallback2(const geometry_msgs::Twist::ConstPtr &input_twist_msg)
{
    std_msgs::Float64 output_wheel_right_rear, output_wheel_left_rear, output_steering_right_front, output_steering_left_front;
    output_wheel_right_rear.data = input_twist_msg->linear.x / wheel_radius_;
    output_wheel_left_rear.data = input_twist_msg->linear.x / wheel_radius_;

    double vref_rear = input_twist_msg->linear.x;
    if (std::fabs(vref_rear) < 0.01)
    {
        vref_rear = 0.0 < vref_rear ? 0.01 : -0.01;
    }

    double delta_ref = std::atan(input_twist_msg->angular.z * wheel_base_ / vref_rear);
    delta_ref = 0.0 < vref_rear ? delta_ref : -delta_ref;
    if (M_PI / 4.0 < std::fabs(delta_ref))
    {
        delta_ref = 0.0 < delta_ref ? M_PI / 4.0 : -M_PI / 4.0;
    }

    //diff drive
    output_steering_right_front.data = std::atan(std::tan(delta_ref) / (1.0 + (wheel_tread_ / (2.0 * wheel_base_)) * std::tan(delta_ref)));
    output_steering_left_front.data = std::atan(std::tan(delta_ref) / (1.0 - (wheel_tread_ / (2.0 * wheel_base_)) * std::tan(delta_ref)));

    wheel_right_rear_pub_.publish(output_wheel_right_rear);
    wheel_left_rear_pub_.publish(output_wheel_left_rear);
    steering_right_front_pub_.publish(output_steering_right_front);
    steering_left_front_pub_.publish(output_steering_left_front);
}

// end my naive attempt callbacks


void VehicleInputSubscriber::sterringAngleCallback(const std_msgs::Float64::ConstPtr &input_steering_angle_msg)
{
    std_msgs::Float64 output_steering_right_front, output_steering_left_front;

    double delta_ref = input_steering_angle_msg->data;
    if (M_PI / 4.0 < std::fabs(delta_ref))
    {
        delta_ref = 0.0 < delta_ref ? M_PI / 4.0 : -M_PI / 4.0;
    }
    output_steering_right_front.data = std::atan(std::tan(delta_ref) / (1.0 + (wheel_tread_ / (2.0 * wheel_base_)) * std::tan(delta_ref)));
    output_steering_left_front.data = std::atan(std::tan(delta_ref) / (1.0 - (wheel_tread_ / (2.0 * wheel_base_)) * std::tan(delta_ref)));

    steering_right_front_pub_.publish(output_steering_right_front);
    steering_left_front_pub_.publish(output_steering_left_front);
}

void VehicleInputSubscriber::velocityCallback(const std_msgs::Float64::ConstPtr &input_velocity_msg)
{
    wheel_right_rear_pub_.publish(input_velocity_msg);
    wheel_left_rear_pub_.publish(input_velocity_msg);
}

int main(int argc, char *argv[])
{
    ros::init(argc, argv, "vehicle_input_subscriber");

    VehicleInputSubscriber node;
    ros::spin();

    return 0;
}
