# Supplementary material for: A longitudinal inter-vehicle distance controller application for autonomous vehicle platoons
Source: PeerJ Comput Sci. 2022 May 23;8:e990. doi: 10.7717/peerj-cs.990 (PMC9137855; doi:10.7717/peerj-cs.990)
Supplement: Supplemental Information 1 [file peerj-cs-08-990-s001.zip › code/longitudinal_plf/worlds/gazebo_world_description/worlds/road_edit.world]

<?xml version="1.0" ?>
<sdf version='1.6'>
  <world name='default'>
    <scene>
      <grid>0</grid>
      <ambient>0.4 0.4 0.4 1</ambient>
      <background>0.7 0.7 0.7 1</background>
      <shadows>1</shadows>
    </scene>
    <light name='sun' type='directional'>
      <cast_shadows>1</cast_shadows>
      <pose frame=''>0 0 10 0 -0 0</pose>
      <diffuse>0.8 0.8 0.8 1</diffuse>
      <specular>0.2 0.2 0.2 1</specular>
      <attenuation>
        <range>1000</range>
        <constant>0.9</constant>
        <linear>0.01</linear>
        <quadratic>0.001</quadratic>
      </attenuation>
      <direction>-0.5 0.1 -0.9</direction>
    </light>
    <model name='ground'>
      <link name='body'>
        <collision name='geom'>
          <geometry>
            <plane>
              <normal>0 0 1</normal>
              <size>1 1</size>
            </plane>
          </geometry>
          <surface>
            <friction>
              <ode>
                <mu>100</mu>
                <mu2>50</mu2>
              </ode>
              <torsional>
                <ode/>
              </torsional>
            </friction>
            <contact>
              <ode/>
            </contact>
            <bounce/>
          </surface>
          <max_contacts>10</max_contacts>
        </collision>
        <self_collide>0</self_collide>
        <enable_wind>0</enable_wind>
        <kinematic>0</kinematic>
      </link>
      <static>1</static>
    </model>
    <model name='camera'>
      <static>1</static>
      <pose frame=''>0 10 20 0 1 0</pose>
      <link name='link'>
        <inertial>
          <mass>0.1</mass>
          <inertia>
            <ixx>0.000166667</ixx>
            <iyy>0.000166667</iyy>
            <izz>0.000166667</izz>
            <ixy>0</ixy>
            <ixz>0</ixz>
            <iyz>0</iyz>
          </inertia>
        </inertial>
        <collision name='collision_castor_wheel_center'>
          <pose frame=''>-40.8288 -1.76182 17.015 0 0.247643 -0.095802</pose>
          <geometry>
            <cylinder>
              <radius>0.02498</radius>
              <length>0.0164</length>
            </cylinder>
          </geometry>
          <surface>
            <friction>
              <ode>
                <mu>1.01</mu>
                <mu2>1.01</mu2>
                <fdir1>0 0 1</fdir1>
                <slip1>0</slip1>
                <slip2>0</slip2>
              </ode>
              <torsional>
                <ode/>
              </torsional>
            </friction>
            <bounce>
              <restitution_coefficient>0</restitution_coefficient>
              <threshold>100000</threshold>
            </bounce>
            <contact>
              <ode>
                <soft_cfm>0</soft_cfm>
                <soft_erp>0.9</soft_erp>
                <kp>100000</kp>
                <kd>1</kd>
                <max_vel>100</max_vel>
                <min_depth>0.001</min_depth>
              </ode>
            </contact>
          </surface>
          <laser_retro>0</laser_retro>
          <max_contacts>10</max_contacts>
        </collision>
        <visual name='visual'>
          <geometry>
            <box>
              <size>0.1 0.1 0.1</size>
            </box>
          </geometry>
        </visual>
        <sensor name='camera' type='camera'>
          <camera name='__default__'>
            <horizontal_fov>1.5</horizontal_fov>
            <image>
              <width>320</width>
              <height>240</height>
            </image>
            <clip>
              <near>0.1</near>
              <far>100</far>
            </clip>
            <lens>
              <intrinsics>
                <fx>171.75</fx>
                <fy>171.75</fy>
                <cx>160.5</cx>
                <cy>120.5</cy>
                <s>0</s>
              </intrinsics>
              <type>stereographic</type>
              <scale_to_hfov>1</scale_to_hfov>
            </lens>
          </camera>
          <always_on>1</always_on>
          <update_rate>30</update_rate>
          <visualize>1</visualize>
        </sensor>
        <self_collide>0</self_collide>
        <enable_wind>0</enable_wind>
        <kinematic>0</kinematic>
      </link>
    </model>
    <road name='my_road'>
      <width>10</width>
      <point>0 0 0</point>
      <point>10000 0 0</point>
    </road>
    <gui fullscreen='0'>
      <camera name='user_camera'>
        <pose frame=''>-42.318 -9.06257 28.7031 0 0.291643 -0.019802</pose>
        <view_controller>orbit</view_controller>
        <projection_type>perspective</projection_type>
      </camera>
    </gui>
    <gravity>0 0 -9.8</gravity>
    <magnetic_field>6e-06 2.3e-05 -4.2e-05</magnetic_field>
    <atmosphere type='adiabatic'/>
    <physics name='default_physics' default='0' type='ode'>
      <max_step_size>0.001</max_step_size>
      <real_time_factor>1</real_time_factor>
      <real_time_update_rate>1000</real_time_update_rate>
    </physics>
    <wind/>
    <spherical_coordinates>
      <surface_model>EARTH_WGS84</surface_model>
      <latitude_deg>0</latitude_deg>
      <longitude_deg>0</longitude_deg>
      <elevation>0</elevation>
      <heading_deg>0</heading_deg>
    </spherical_coordinates>
    <model name='fire_station'>
      <static>1</static>
      <link name='link'>
        <collision name='main'>
          <pose frame=''>0 -0.135 5 0 -0 0</pose>
          <geometry>
            <box>
              <size>19.98 9.68 10</size>
            </box>
          </geometry>
          <max_contacts>10</max_contacts>
          <surface>
            <contact>
              <ode/>
            </contact>
            <bounce/>
            <friction>
              <torsional>
                <ode/>
              </torsional>
              <ode/>
            </friction>
          </surface>
        </collision>
        <collision name='front_top'>
          <pose frame=''>0 4.957 7 0 -0 0</pose>
          <geometry>
            <box>
              <size>20 0.515 6</size>
            </box>
          </geometry>
          <max_contacts>10</max_contacts>
          <surface>
            <contact>
              <ode/>
            </contact>
            <bounce/>
            <friction>
              <torsional>
                <ode/>
              </torsional>
              <ode/>
            </friction>
          </surface>
        </collision>
        <collision name='column_0'>
          <pose frame=''>9.333 4.957 2 0 -0 0</pose>
          <geometry>
            <box>
              <size>1.315 0.515 4</size>
            </box>
          </geometry>
          <max_contacts>10</max_contacts>
          <surface>
            <contact>
              <ode/>
            </contact>
            <bounce/>
            <friction>
              <torsional>
                <ode/>
              </torsional>
              <ode/>
            </friction>
          </surface>
        </collision>
        <collision name='column_1'>
          <pose frame=''>3.33 4.957 2 0 -0 0</pose>
          <geometry>
            <box>
              <size>2.63 0.515 4</size>
            </box>
          </geometry>
          <max_contacts>10</max_contacts>
          <surface>
            <contact>
              <ode/>
            </contact>
            <bounce/>
            <friction>
              <torsional>
                <ode/>
              </torsional>
              <ode/>
            </friction>
          </surface>
        </collision>
        <collision name='column_2'>
          <pose frame=''>-3.33 4.957 2 0 -0 0</pose>
          <geometry>
            <box>
              <size>2.63 0.515 4</size>
            </box>
          </geometry>
          <max_contacts>10</max_contacts>
          <surface>
            <contact>
              <ode/>
            </contact>
            <bounce/>
            <friction>
              <torsional>
                <ode/>
              </torsional>
              <ode/>
            </friction>
          </surface>
        </collision>
        <collision name='column_3'>
          <pose frame=''>-9.333 4.957 2 0 -0 0</pose>
          <geometry>
            <box>
              <size>1.315 0.515 4</size>
            </box>
          </geometry>
          <max_contacts>10</max_contacts>
          <surface>
            <contact>
              <ode/>
            </contact>
            <bounce/>
            <friction>
              <torsional>
                <ode/>
              </torsional>
              <ode/>
            </friction>
          </surface>
        </collision>
        <collision name='roof_back'>
          <pose frame=''>0 -2.742 10.467 0.25 -0 0</pose>
          <geometry>
            <box>
              <size>21.47 6.12 0.28</size>
            </box>
          </geometry>
          <max_contacts>10</max_contacts>
          <surface>
            <contact>
              <ode/>
            </contact>
            <bounce/>
            <friction>
              <torsional>
                <ode/>
              </torsional>
              <ode/>
            </friction>
          </surface>
        </collision>
        <collision name='roof_front'>
          <pose frame=''>0 3.12 10.467 -0.25 0 0</pose>
          <geometry>
            <box>
              <size>21.47 6.12 0.28</size>
            </box>
          </geometry>
          <max_contacts>10</max_contacts>
          <surface>
            <contact>
              <ode/>
            </contact>
            <bounce/>
            <friction>
              <torsional>
                <ode/>
              </torsional>
              <ode/>
            </friction>
          </surface>
        </collision>
        <collision name='roof_base'>
          <pose frame=''>0 0.188 9.705 0 -0 0</pose>
          <geometry>
            <box>
              <size>21.47 11.86 0.28</size>
            </box>
          </geometry>
          <max_contacts>10</max_contacts>
          <surface>
            <contact>
              <ode/>
            </contact>
            <bounce/>
            <friction>
              <torsional>
                <ode/>
              </torsional>
              <ode/>
            </friction>
          </surface>
        </collision>
        <collision name='roof_filling_0'>
          <pose frame=''>0 0.188 9.985 0 -0 0</pose>
          <geometry>
            <box>
              <size>21.47 9.53 0.28</size>
            </box>
          </geometry>
          <max_contacts>10</max_contacts>
          <surface>
            <contact>
              <ode/>
            </contact>
            <bounce/>
            <friction>
              <torsional>
                <ode/>
              </torsional>
              <ode/>
            </friction>
          </surface>
        </collision>
        <collision name='roof_filling_1'>
          <pose frame=''>0 0.188 10.14 0 -0 0</pose>
          <geometry>
            <box>
              <size>21.47 8.41 0.28</size>
            </box>
          </geometry>
          <max_contacts>10</max_contacts>
          <surface>
            <contact>
              <ode/>
            </contact>
            <bounce/>
            <friction>
              <torsional>
                <ode/>
              </torsional>
              <ode/>
            </friction>
          </surface>
        </collision>
        <collision name='roof_filling_2'>
          <pose frame=''>0 0.188 10.42 0 -0 0</pose>
          <geometry>
            <box>
              <size>21.47 6.25 0.28</size>
            </box>
          </geometry>
          <max_contacts>10</max_contacts>
          <surface>
            <contact>
              <ode/>
            </contact>
            <bounce/>
            <friction>
              <torsional>
                <ode/>
              </torsional>
              <ode/>
            </friction>
          </surface>
        </collision>
        <collision name='roof_filling_3'>
          <pose frame=''>0 0.188 10.7 0 -0 0</pose>
          <geometry>
            <box>
              <size>21.47 4.05 0.28</size>
            </box>
          </geometry>
          <max_contacts>10</max_contacts>
          <surface>
            <contact>
              <ode/>
            </contact>
            <bounce/>
            <friction>
              <torsional>
                <ode/>
              </torsional>
              <ode/>
            </friction>
          </surface>
        </collision>
        <collision name='roof_filling_4'>
          <pose frame=''>0 0.188 10.98 0 -0 0</pose>
          <geometry>
            <box>
              <size>21.47 1.83 0.28</size>
            </box>
          </geometry>
          <max_contacts>10</max_contacts>
          <surface>
            <contact>
              <ode/>
            </contact>
            <bounce/>
            <friction>
              <torsional>
                <ode/>
              </torsional>
              <ode/>
            </friction>
          </surface>
        </collision>
        <visual name='visual'>
          <geometry>
            <mesh>
              <uri>model://fire_station/meshes/fire_station.dae</uri>
            </mesh>
          </geometry>
        </visual>
        <self_collide>0</self_collide>
        <enable_wind>0</enable_wind>
        <kinematic>0</kinematic>
      </link>
      <pose frame=''>15.0891 -15.7135 0 0 -0 0</pose>
    </model>
    <model name='grocery_store'>
      <static>1</static>
      <link name='link'>
        <collision name='collision'>
          <pose frame=''>0 0 4.04605 0 -0 0</pose>
          <geometry>
            <box>
              <size>32.1985 17.5425 8.09209</size>
            </box>
          </geometry>
          <max_contacts>10</max_contacts>
          <surface>
            <contact>
              <ode/>
            </contact>
            <bounce/>
            <friction>
              <torsional>
                <ode/>
              </torsional>
              <ode/>
            </friction>
          </surface>
        </collision>
        <visual name='visual'>
          <pose frame=''>0 -1.96155 0 0 -0 0</pose>
          <geometry>
            <mesh>
              <uri>model://grocery_store/meshes/grocery_store.dae</uri>
            </mesh>
          </geometry>
        </visual>
        <self_collide>0</self_collide>
        <enable_wind>0</enable_wind>
        <kinematic>0</kinematic>
      </link>
      <pose frame=''>59.3498 15.9977 0 0 -0 0</pose>
    </model>
    <model name='grey_wall'>
      <static>1</static>
      <link name='link'>
        <pose frame=''>0 0 1.4 0 -0 0</pose>
        <collision name='collision'>
          <geometry>
            <box>
              <size>7.5 0.2 2.8</size>
            </box>
          </geometry>
          <max_contacts>10</max_contacts>
          <surface>
            <contact>
              <ode/>
            </contact>
            <bounce/>
            <friction>
              <torsional>
                <ode/>
              </torsional>
              <ode/>
            </friction>
          </surface>
        </collision>
        <visual name='visual'>
          <cast_shadows>0</cast_shadows>
          <geometry>
            <box>
              <size>7.5 0.2 2.8</size>
            </box>
          </geometry>
          <material>
            <script>
              <uri>model://grey_wall/materials/scripts</uri>
              <uri>model://grey_wall/materials/textures</uri>
              <name>vrc/grey_wall</name>
            </script>
          </material>
        </visual>
        <self_collide>0</self_collide>
        <enable_wind>0</enable_wind>
        <kinematic>0</kinematic>
      </link>
      <pose frame=''>39.2581 17.7737 0 0 -0 0</pose>
    </model>
    <model name='House 3'>
      <static>1</static>
      <link name='link'>
        <collision name='collision'>
          <geometry>
            <mesh>
              <uri>model://house_3/meshes/house_3.dae</uri>
              <scale>1.5 1.5 1.5</scale>
            </mesh>
          </geometry>
          <max_contacts>10</max_contacts>
          <surface>
            <contact>
              <ode/>
            </contact>
            <bounce/>
            <friction>
              <torsional>
                <ode/>
              </torsional>
              <ode/>
            </friction>
          </surface>
        </collision>
        <visual name='visual'>
          <geometry>
            <mesh>
              <uri>model://house_3/meshes/house_3.dae</uri>
              <scale>1.5 1.5 1.5</scale>
            </mesh>
          </geometry>
          <material>
            <script>
              <uri>model://house_3/materials/scripts</uri>
              <uri>model://house_3/materials/textures</uri>
              <uri>model://house_1/materials/textures</uri>
              <name>House_3/Diffuse</name>
            </script>
            <shader type='normal_map_tangent_space'>
              <normal_map>model://house_1/materials/textures/House_1_Normal.png</normal_map>
            </shader>
          </material>
        </visual>
        <self_collide>0</self_collide>
        <enable_wind>0</enable_wind>
        <kinematic>0</kinematic>
      </link>
      <pose frame=''>82.7943 -12.865 0 0 -0 0</pose>
    </model>
    <model name='House 2'>
      <static>1</static>
      <link name='link'>
        <collision name='collision'>
          <geometry>
            <mesh>
              <uri>model://house_2/meshes/house_2.dae</uri>
              <scale>1.5 1.5 1.5</scale>
            </mesh>
          </geometry>
          <max_contacts>10</max_contacts>
          <surface>
            <contact>
              <ode/>
            </contact>
            <bounce/>
            <friction>
              <torsional>
                <ode/>
              </torsional>
              <ode/>
            </friction>
          </surface>
        </collision>
        <visual name='visual'>
          <geometry>
            <mesh>
              <uri>model://house_2/meshes/house_2.dae</uri>
              <scale>1.5 1.5 1.5</scale>
            </mesh>
          </geometry>
          <material>
            <script>
              <uri>model://house_2/materials/scripts</uri>
              <uri>model://house_2/materials/textures</uri>
              <uri>model://house_1/materials/textures</uri>
              <name>House_2/Diffuse</name>
            </script>
            <shader type='normal_map_tangent_space'>
              <normal_map>model://house_1/materials/textures/House_1_Normal.png</normal_map>
            </shader>
          </material>
        </visual>
        <self_collide>0</self_collide>
        <enable_wind>0</enable_wind>
        <kinematic>0</kinematic>
      </link>
      <pose frame=''>129.925 13.934 0 0 -0 0</pose>
    </model>
    <model name='House 1'>
      <static>1</static>
      <link name='link'>
        <collision name='collision'>
          <geometry>
            <mesh>
              <uri>model://house_1/meshes/house_1.dae</uri>
              <scale>1.5 1.5 1.5</scale>
            </mesh>
          </geometry>
          <max_contacts>10</max_contacts>
          <surface>
            <contact>
              <ode/>
            </contact>
            <bounce/>
            <friction>
              <torsional>
                <ode/>
              </torsional>
              <ode/>
            </friction>
          </surface>
        </collision>
        <visual name='visual'>
          <geometry>
            <mesh>
              <uri>model://house_1/meshes/house_1.dae</uri>
              <scale>1.5 1.5 1.5</scale>
            </mesh>
          </geometry>
          <material>
            <script>
              <uri>model://house_1/materials/scripts</uri>
              <uri>model://house_1/materials/textures</uri>
              <name>House_1/Diffuse</name>
            </script>
            <shader type='normal_map_tangent_space'>
              <normal_map>House_1_Normal.png</normal_map>
            </shader>
          </material>
        </visual>
        <self_collide>0</self_collide>
        <enable_wind>0</enable_wind>
        <kinematic>0</kinematic>
      </link>
      <pose frame=''>183.838 -13.0669 0 0 -0 0</pose>
    </model>
    <model name='law_office'>
      <static>1</static>
      <link name='link'>
        <collision name='collision'>
          <pose frame=''>0 0 6.96244 0 -0 0</pose>
          <geometry>
            <box>
              <size>6.84401 5.43165 13.9249</size>
            </box>
          </geometry>
          <max_contacts>10</max_contacts>
          <surface>
            <contact>
              <ode/>
            </contact>
            <bounce/>
            <friction>
              <torsional>
                <ode/>
              </torsional>
              <ode/>
            </friction>
          </surface>
        </collision>
        <visual name='visual'>
          <geometry>
            <mesh>
              <uri>model://law_office/meshes/law_office.dae</uri>
            </mesh>
          </geometry>
        </visual>
        <self_collide>0</self_collide>
        <enable_wind>0</enable_wind>
        <kinematic>0</kinematic>
      </link>
      <pose frame=''>160.825 12.7031 0 0 -0 0</pose>
    </model>
    <model name='gazebo'>
      <static>1</static>
      <link name='link'>
        <collision name='collision'>
          <geometry>
            <mesh>
              <scale>3 3 2.5</scale>
              <uri>model://gazebo/meshes/gazebo.dae</uri>
            </mesh>
          </geometry>
          <max_contacts>10</max_contacts>
          <surface>
            <contact>
              <ode/>
            </contact>
            <bounce/>
            <friction>
              <torsional>
                <ode/>
              </torsional>
              <ode/>
            </friction>
          </surface>
        </collision>
        <visual name='visual'>
          <geometry>
            <mesh>
              <scale>3 3 2.5</scale>
              <uri>model://gazebo/meshes/gazebo.dae</uri>
            </mesh>
          </geometry>
        </visual>
        <self_collide>0</self_collide>
        <enable_wind>0</enable_wind>
        <kinematic>0</kinematic>
      </link>
      <pose frame=''>238.242 12.8898 0 0 -0 0</pose>
    </model>
    <model name='Gas Station'>
      <static>1</static>
      <link name='link'>
        <pose frame=''>0 0 0 0 -0 0</pose>
        <collision name='collision'>
          <geometry>
            <mesh>
              <uri>model://gas_station/meshes/gas_station.dae</uri>
            </mesh>
          </geometry>
          <max_contacts>10</max_contacts>
          <surface>
            <contact>
              <ode/>
            </contact>
            <bounce/>
            <friction>
              <torsional>
                <ode/>
              </torsional>
              <ode/>
            </friction>
          </surface>
        </collision>
        <visual name='visual'>
          <geometry>
            <mesh>
              <uri>model://gas_station/meshes/gas_station.dae</uri>
            </mesh>
          </geometry>
          <material>
            <script>
              <uri>model://gas_station/materials/scripts</uri>
              <uri>model://gas_station/materials/textures</uri>
              <name>GasStation/Diffuse</name>
            </script>
            <shader type='normal_map_tangent_space'>
              <normal_map>GasStation_Normal.png</normal_map>
            </shader>
          </material>
        </visual>
        <self_collide>0</self_collide>
        <enable_wind>0</enable_wind>
        <kinematic>0</kinematic>
      </link>
      <pose frame=''>282.288 -12.2382 0 0 -0 0</pose>
    </model>
    <model name='Office Building'>
      <static>1</static>
      <link name='link'>
        <collision name='collision'>
          <geometry>
            <mesh>
              <uri>model://office_building/meshes/office_building.dae</uri>
            </mesh>
          </geometry>
          <max_contacts>10</max_contacts>
          <surface>
            <contact>
              <ode/>
            </contact>
            <bounce/>
            <friction>
              <torsional>
                <ode/>
              </torsional>
              <ode/>
            </friction>
          </surface>
        </collision>
        <visual name='visual'>
          <geometry>
            <mesh>
              <uri>model://office_building/meshes/office_building.dae</uri>
            </mesh>
          </geometry>
        </visual>
        <self_collide>0</self_collide>
        <enable_wind>0</enable_wind>
        <kinematic>0</kinematic>
      </link>
      <pose frame=''>446.934 17.3298 0 0 -0 0</pose>
    </model>
    <model name='parking_garage'>
      <static>1</static>
      <link name='link'>
        <collision name='collision'>
          <geometry>
            <mesh>
              <uri>model://parking_garage/meshes/parking_garage.dae</uri>
            </mesh>
          </geometry>
          <max_contacts>10</max_contacts>
          <surface>
            <contact>
              <ode/>
            </contact>
            <bounce/>
            <friction>
              <torsional>
                <ode/>
              </torsional>
              <ode/>
            </friction>
          </surface>
        </collision>
        <visual name='visual'>
          <geometry>
            <mesh>
              <uri>model://parking_garage/meshes/parking_garage.dae</uri>
            </mesh>
          </geometry>
        </visual>
        <self_collide>0</self_collide>
        <enable_wind>0</enable_wind>
        <kinematic>0</kinematic>
      </link>
      <pose frame=''>729.995 -29.8571 0 0 -0 0</pose>
    </model>
    <model name='person_walking'>
      <link name='link'>
        <inertial>
          <pose frame=''>0 0 0.95 0 -0 0</pose>
          <mass>80</mass>
          <inertia>
            <ixx>27.82</ixx>
            <ixy>0</ixy>
            <ixz>0</ixz>
            <iyy>24.88</iyy>
            <iyz>0</iyz>
            <izz>4.57</izz>
          </inertia>
        </inertial>
        <collision name='bottom'>
          <pose frame=''>0 0 0.01 0 -0 0</pose>
          <geometry>
            <box>
              <size>0.35 0.75 0.02</size>
            </box>
          </geometry>
          <max_contacts>10</max_contacts>
          <surface>
            <contact>
              <ode/>
            </contact>
            <bounce/>
            <friction>
              <torsional>
                <ode/>
              </torsional>
              <ode/>
            </friction>
          </surface>
        </collision>
        <collision name='person'>
          <pose frame=''>0 0 -0.02 0 -0 0</pose>
          <geometry>
            <mesh>
              <uri>model://person_walking/meshes/walking.dae</uri>
            </mesh>
          </geometry>
          <max_contacts>10</max_contacts>
          <surface>
            <contact>
              <ode/>
            </contact>
            <bounce/>
            <friction>
              <torsional>
                <ode/>
              </torsional>
              <ode/>
            </friction>
          </surface>
        </collision>
        <visual name='visual'>
          <pose frame=''>0 0 -0.02 0 -0 0</pose>
          <geometry>
            <mesh>
              <uri>model://person_walking/meshes/walking.dae</uri>
            </mesh>
          </geometry>
        </visual>
        <self_collide>0</self_collide>
        <enable_wind>0</enable_wind>
        <kinematic>0</kinematic>
      </link>
      <pose frame=''>135.813 -9.93182 0 0 -0 0</pose>
    </model>
    <model name='person_walking_0'>
      <link name='link'>
        <inertial>
          <pose frame=''>0 0 0.95 0 -0 0</pose>
          <mass>80</mass>
          <inertia>
            <ixx>27.82</ixx>
            <ixy>0</ixy>
            <ixz>0</ixz>
            <iyy>24.88</iyy>
            <iyz>0</iyz>
            <izz>4.57</izz>
          </inertia>
        </inertial>
        <collision name='bottom'>
          <pose frame=''>0 0 0.01 0 -0 0</pose>
          <geometry>
            <box>
              <size>0.35 0.75 0.02</size>
            </box>
          </geometry>
          <max_contacts>10</max_contacts>
          <surface>
            <contact>
              <ode/>
            </contact>
            <bounce/>
            <friction>
              <torsional>
                <ode/>
              </torsional>
              <ode/>
            </friction>
          </surface>
        </collision>
        <collision name='person'>
          <pose frame=''>0 0 -0.02 0 -0 0</pose>
          <geometry>
            <mesh>
              <uri>model://person_walking/meshes/walking.dae</uri>
            </mesh>
          </geometry>
          <max_contacts>10</max_contacts>
          <surface>
            <contact>
              <ode/>
            </contact>
            <bounce/>
            <friction>
              <torsional>
                <ode/>
              </torsional>
              <ode/>
            </friction>
          </surface>
        </collision>
        <visual name='visual'>
          <pose frame=''>0 0 -0.02 0 -0 0</pose>
          <geometry>
            <mesh>
              <uri>model://person_walking/meshes/walking.dae</uri>
            </mesh>
          </geometry>
        </visual>
        <self_collide>0</self_collide>
        <enable_wind>0</enable_wind>
        <kinematic>0</kinematic>
      </link>
      <pose frame=''>13.9028 8.97187 0 0 -0 0</pose>
    </model>
    <model name='person_walking_1'>
      <link name='link'>
        <inertial>
          <pose frame=''>0 0 0.95 0 -0 0</pose>
          <mass>80</mass>
          <inertia>
            <ixx>27.82</ixx>
            <ixy>0</ixy>
            <ixz>0</ixz>
            <iyy>24.88</iyy>
            <iyz>0</iyz>
            <izz>4.57</izz>
          </inertia>
        </inertial>
        <collision name='bottom'>
          <pose frame=''>0 0 0.01 0 -0 0</pose>
          <geometry>
            <box>
              <size>0.35 0.75 0.02</size>
            </box>
          </geometry>
          <max_contacts>10</max_contacts>
          <surface>
            <contact>
              <ode/>
            </contact>
            <bounce/>
            <friction>
              <torsional>
                <ode/>
              </torsional>
              <ode/>
            </friction>
          </surface>
        </collision>
        <collision name='person'>
          <pose frame=''>0 0 -0.02 0 -0 0</pose>
          <geometry>
            <mesh>
              <uri>model://person_walking/meshes/walking.dae</uri>
            </mesh>
          </geometry>
          <max_contacts>10</max_contacts>
          <surface>
            <contact>
              <ode/>
            </contact>
            <bounce/>
            <friction>
              <torsional>
                <ode/>
              </torsional>
              <ode/>
            </friction>
          </surface>
        </collision>
        <visual name='visual'>
          <pose frame=''>0 0 -0.02 0 -0 0</pose>
          <geometry>
            <mesh>
              <uri>model://person_walking/meshes/walking.dae</uri>
            </mesh>
          </geometry>
        </visual>
        <self_collide>0</self_collide>
        <enable_wind>0</enable_wind>
        <kinematic>0</kinematic>
      </link>
      <pose frame=''>117.414 10.3922 0 0 -0 0</pose>
    </model>
    <model name='pine_tree'>
      <static>1</static>
      <link name='link'>
        <collision name='collision'>
          <geometry>
            <mesh>
              <uri>model://pine_tree/meshes/pine_tree.dae</uri>
            </mesh>
          </geometry>
          <max_contacts>10</max_contacts>
          <surface>
            <contact>
              <ode/>
            </contact>
            <bounce/>
            <friction>
              <torsional>
                <ode/>
              </torsional>
              <ode/>
            </friction>
          </surface>
        </collision>
        <visual name='branch'>
          <geometry>
            <mesh>
              <uri>model://pine_tree/meshes/pine_tree.dae</uri>
              <submesh>
                <name>Branch</name>
              </submesh>
            </mesh>
          </geometry>
          <material>
            <script>
              <uri>model://pine_tree/materials/scripts/</uri>
              <uri>model://pine_tree/materials/textures/</uri>
              <name>PineTree/Branch</name>
            </script>
          </material>
        </visual>
        <visual name='bark'>
          <geometry>
            <mesh>
              <uri>model://pine_tree/meshes/pine_tree.dae</uri>
              <submesh>
                <name>Bark</name>
              </submesh>
            </mesh>
          </geometry>
          <material>
            <script>
              <uri>model://pine_tree/materials/scripts/</uri>
              <uri>model://pine_tree/materials/textures/</uri>
              <name>PineTree/Bark</name>
            </script>
          </material>
        </visual>
        <self_collide>0</self_collide>
        <enable_wind>0</enable_wind>
        <kinematic>0</kinematic>
      </link>
      <pose frame=''>26.1741 8.65295 0 0 -0 0</pose>
    </model>
    <model name='pine_tree_0'>
      <static>1</static>
      <link name='link'>
        <collision name='collision'>
          <geometry>
            <mesh>
              <uri>model://pine_tree/meshes/pine_tree.dae</uri>
            </mesh>
          </geometry>
          <max_contacts>10</max_contacts>
          <surface>
            <contact>
              <ode/>
            </contact>
            <bounce/>
            <friction>
              <torsional>
                <ode/>
              </torsional>
              <ode/>
            </friction>
          </surface>
        </collision>
        <visual name='branch'>
          <geometry>
            <mesh>
              <uri>model://pine_tree/meshes/pine_tree.dae</uri>
              <submesh>
                <name>Branch</name>
              </submesh>
            </mesh>
          </geometry>
          <material>
            <script>
              <uri>model://pine_tree/materials/scripts/</uri>
              <uri>model://pine_tree/materials/textures/</uri>
              <name>PineTree/Branch</name>
            </script>
          </material>
        </visual>
        <visual name='bark'>
          <geometry>
            <mesh>
              <uri>model://pine_tree/meshes/pine_tree.dae</uri>
              <submesh>
                <name>Bark</name>
              </submesh>
            </mesh>
          </geometry>
          <material>
            <script>
              <uri>model://pine_tree/materials/scripts/</uri>
              <uri>model://pine_tree/materials/textures/</uri>
              <name>PineTree/Bark</name>
            </script>
          </material>
        </visual>
        <self_collide>0</self_collide>
        <enable_wind>0</enable_wind>
        <kinematic>0</kinematic>
      </link>
      <pose frame=''>120.319 -10.5953 0 0 -0 0</pose>
    </model>
    <model name='police_station'>
      <static>1</static>
      <link name='link'>
        <collision name='collision_main'>
          <pose frame=''>0 0 4.28998 0 -0 0</pose>
          <geometry>
            <box>
              <size>13.037 13.037 8.57995</size>
            </box>
          </geometry>
          <max_contacts>10</max_contacts>
          <surface>
            <contact>
              <ode/>
            </contact>
            <bounce/>
            <friction>
              <torsional>
                <ode/>
              </torsional>
              <ode/>
            </friction>
          </surface>
        </collision>
        <collision name='collision_landing'>
          <pose frame=''>0 0 0.464086 0 -0 0</pose>
          <geometry>
            <box>
              <size>13.037 16.2446 0.928173</size>
            </box>
          </geometry>
          <max_contacts>10</max_contacts>
          <surface>
            <contact>
              <ode/>
            </contact>
            <bounce/>
            <friction>
              <torsional>
                <ode/>
              </torsional>
              <ode/>
            </friction>
          </surface>
        </collision>
        <visual name='visual'>
          <geometry>
            <mesh>
              <uri>model://police_station/meshes/police_station.dae</uri>
            </mesh>
          </geometry>
        </visual>
        <self_collide>0</self_collide>
        <enable_wind>0</enable_wind>
        <kinematic>0</kinematic>
      </link>
      <pose frame=''>367.397 22.1052 0 0 -0 0</pose>
    </model>
    <model name='pier'>
      <static>1</static>
      <link name='link'>
        <pose frame=''>0 0 7.45747 0 -0 0</pose>
        <collision name='collision_platform'>
          <pose frame=''>0 11.1915 0.479154 0 -0 0</pose>
          <geometry>
            <box>
              <size>4.99841 22.1059 0.223137</size>
            </box>
          </geometry>
          <max_contacts>10</max_contacts>
          <surface>
            <contact>
              <ode/>
            </contact>
            <bounce/>
            <friction>
              <torsional>
                <ode/>
              </torsional>
              <ode/>
            </friction>
          </surface>
        </collision>
        <collision name='collision_pillar1'>
          <pose frame=''>2.7658 0.839949 -2.6492 0 -0 0</pose>
          <geometry>
            <box>
              <size>0.526207 0.526207 9.61655</size>
            </box>
          </geometry>
          <max_contacts>10</max_contacts>
          <surface>
            <contact>
              <ode/>
            </contact>
            <bounce/>
            <friction>
              <torsional>
                <ode/>
              </torsional>
              <ode/>
            </friction>
          </surface>
        </collision>
        <collision name='collision_pillar2'>
          <pose frame=''>2.7658 5.1533 -2.6492 0 -0 0</pose>
          <geometry>
            <box>
              <size>0.526207 0.526207 9.61655</size>
            </box>
          </geometry>
          <max_contacts>10</max_contacts>
          <surface>
            <contact>
              <ode/>
            </contact>
            <bounce/>
            <friction>
              <torsional>
                <ode/>
              </torsional>
              <ode/>
            </friction>
          </surface>
        </collision>
        <collision name='collision_pillar3'>
          <pose frame=''>2.7658 10.6027 -2.6492 0 -0 0</pose>
          <geometry>
            <box>
              <size>0.526207 0.526207 9.61655</size>
            </box>
          </geometry>
          <max_contacts>10</max_contacts>
          <surface>
            <contact>
              <ode/>
            </contact>
            <bounce/>
            <friction>
              <torsional>
                <ode/>
              </torsional>
              <ode/>
            </friction>
          </surface>
        </collision>
        <collision name='collision_pillar4'>
          <pose frame=''>2.7658 16.5973 -2.6492 0 -0 0</pose>
          <geometry>
            <box>
              <size>0.526207 0.526207 9.61655</size>
            </box>
          </geometry>
          <max_contacts>10</max_contacts>
          <surface>
            <contact>
              <ode/>
            </contact>
            <bounce/>
            <friction>
              <torsional>
                <ode/>
              </torsional>
              <ode/>
            </friction>
          </surface>
        </collision>
        <collision name='collision_pillar5'>
          <pose frame=''>2.7658 21.9768 -2.6492 0 -0 0</pose>
          <geometry>
            <box>
              <size>0.526207 0.526207 9.61655</size>
            </box>
          </geometry>
          <max_contacts>10</max_contacts>
          <surface>
            <contact>
              <ode/>
            </contact>
            <bounce/>
            <friction>
              <torsional>
                <ode/>
              </torsional>
              <ode/>
            </friction>
          </surface>
        </collision>
        <collision name='collision_pillar6'>
          <pose frame=''>-2.7658 0.839949 -2.6492 0 -0 0</pose>
          <geometry>
            <box>
              <size>0.526207 0.526207 9.61655</size>
            </box>
          </geometry>
          <max_contacts>10</max_contacts>
          <surface>
            <contact>
              <ode/>
            </contact>
            <bounce/>
            <friction>
              <torsional>
                <ode/>
              </torsional>
              <ode/>
            </friction>
          </surface>
        </collision>
        <collision name='collision_pillar7'>
          <pose frame=''>-2.7658 5.1533 -2.6492 0 -0 0</pose>
          <geometry>
            <box>
              <size>0.526207 0.526207 9.61655</size>
            </box>
          </geometry>
          <max_contacts>10</max_contacts>
          <surface>
            <contact>
              <ode/>
            </contact>
            <bounce/>
            <friction>
              <torsional>
                <ode/>
              </torsional>
              <ode/>
            </friction>
          </surface>
        </collision>
        <collision name='collision_pillar8'>
          <pose frame=''>-2.7658 10.6027 -2.6492 0 -0 0</pose>
          <geometry>
            <box>
              <size>0.526207 0.526207 9.61655</size>
            </box>
          </geometry>
          <max_contacts>10</max_contacts>
          <surface>
            <contact>
              <ode/>
            </contact>
            <bounce/>
            <friction>
              <torsional>
                <ode/>
              </torsional>
              <ode/>
            </friction>
          </surface>
        </collision>
        <collision name='collision_pillar9'>
          <pose frame=''>-2.7658 16.5973 -2.6492 0 -0 0</pose>
          <geometry>
            <box>
              <size>0.526207 0.526207 9.61655</size>
            </box>
          </geometry>
          <max_contacts>10</max_contacts>
          <surface>
            <contact>
              <ode/>
            </contact>
            <bounce/>
            <friction>
              <torsional>
                <ode/>
              </torsional>
              <ode/>
            </friction>
          </surface>
        </collision>
        <collision name='collision_pillar10'>
          <pose frame=''>-2.7658 21.9768 -2.6492 0 -0 0</pose>
          <geometry>
            <box>
              <size>0.526207 0.526207 9.61655</size>
            </box>
          </geometry>
          <max_contacts>10</max_contacts>
          <surface>
            <contact>
              <ode/>
            </contact>
            <bounce/>
            <friction>
              <torsional>
                <ode/>
              </torsional>
              <ode/>
            </friction>
          </surface>
        </collision>
        <collision name='collision_beam1'>
          <pose frame=''>0 0.303862 0.079695 0 -0 0</pose>
          <geometry>
            <box>
              <size>6.28904 0.526207 0.526207</size>
            </box>
          </geometry>
          <max_contacts>10</max_contacts>
          <surface>
            <contact>
              <ode/>
            </contact>
            <bounce/>
            <friction>
              <torsional>
                <ode/>
              </torsional>
              <ode/>
            </friction>
          </surface>
        </collision>
        <collision name='collision_beam2'>
          <pose frame=''>0 4.61721 0.079695 0 -0 0</pose>
          <geometry>
            <box>
              <size>6.28904 0.526207 0.526207</size>
            </box>
          </geometry>
          <max_contacts>10</max_contacts>
          <surface>
            <contact>
              <ode/>
            </contact>
            <bounce/>
            <friction>
              <torsional>
                <ode/>
              </torsional>
              <ode/>
            </friction>
          </surface>
        </collision>
        <collision name='collision_beam3'>
          <pose frame=''>0 10.0666 0.079695 0 -0 0</pose>
          <geometry>
            <box>
              <size>6.28904 0.526207 0.526207</size>
            </box>
          </geometry>
          <max_contacts>10</max_contacts>
          <surface>
            <contact>
              <ode/>
            </contact>
            <bounce/>
            <friction>
              <torsional>
                <ode/>
              </torsional>
              <ode/>
            </friction>
          </surface>
        </collision>
        <collision name='collision_beam4'>
          <pose frame=''>0 16.0612 0.079695 0 -0 0</pose>
          <geometry>
            <box>
              <size>6.28904 0.526207 0.526207</size>
            </box>
          </geometry>
          <max_contacts>10</max_contacts>
          <surface>
            <contact>
              <ode/>
            </contact>
            <bounce/>
            <friction>
              <torsional>
                <ode/>
              </torsional>
              <ode/>
            </friction>
          </surface>
        </collision>
        <collision name='collision_beam5'>
          <pose frame=''>0 21.4407 0.079695 0 -0 0</pose>
          <geometry>
            <box>
              <size>6.28904 0.526207 0.526207</size>
            </box>
          </geometry>
          <max_contacts>10</max_contacts>
          <surface>
            <contact>
              <ode/>
            </contact>
            <bounce/>
            <friction>
              <torsional>
                <ode/>
              </torsional>
              <ode/>
            </friction>
          </surface>
        </collision>
        <visual name='visual'>
          <geometry>
            <mesh>
              <uri>model://pier/meshes/pier.dae</uri>
            </mesh>
          </geometry>
        </visual>
        <self_collide>0</self_collide>
        <enable_wind>0</enable_wind>
        <kinematic>0</kinematic>
      </link>
      <pose frame=''>467.071 -36.0662 0 0 -0 0</pose>
    </model>
    <model name='person_walking_2'>
      <link name='link'>
        <inertial>
          <pose frame=''>0 0 0.95 0 -0 0</pose>
          <mass>80</mass>
          <inertia>
            <ixx>27.82</ixx>
            <ixy>0</ixy>
            <ixz>0</ixz>
            <iyy>24.88</iyy>
            <iyz>0</iyz>
            <izz>4.57</izz>
          </inertia>
        </inertial>
        <collision name='bottom'>
          <pose frame=''>0 0 0.01 0 -0 0</pose>
          <geometry>
            <box>
              <size>0.35 0.75 0.02</size>
            </box>
          </geometry>
          <max_contacts>10</max_contacts>
          <surface>
            <contact>
              <ode/>
            </contact>
            <bounce/>
            <friction>
              <torsional>
                <ode/>
              </torsional>
              <ode/>
            </friction>
          </surface>
        </collision>
        <collision name='person'>
          <pose frame=''>0 0 -0.02 0 -0 0</pose>
          <geometry>
            <mesh>
              <uri>model://person_walking/meshes/walking.dae</uri>
            </mesh>
          </geometry>
          <max_contacts>10</max_contacts>
          <surface>
            <contact>
              <ode/>
            </contact>
            <bounce/>
            <friction>
              <torsional>
                <ode/>
              </torsional>
              <ode/>
            </friction>
          </surface>
        </collision>
        <visual name='visual'>
          <pose frame=''>0 0 -0.02 0 -0 0</pose>
          <geometry>
            <mesh>
              <uri>model://person_walking/meshes/walking.dae</uri>
            </mesh>
          </geometry>
        </visual>
        <self_collide>0</self_collide>
        <enable_wind>0</enable_wind>
        <kinematic>0</kinematic>
      </link>
      <pose frame=''>333.536 12.3092 0 0 -0 0</pose>
    </model>
    <model name='person_walking_3'>
      <link name='link'>
        <inertial>
          <pose frame=''>0 0 0.95 0 -0 0</pose>
          <mass>80</mass>
          <inertia>
            <ixx>27.82</ixx>
            <ixy>0</ixy>
            <ixz>0</ixz>
            <iyy>24.88</iyy>
            <iyz>0</iyz>
            <izz>4.57</izz>
          </inertia>
        </inertial>
        <collision name='bottom'>
          <pose frame=''>0 0 0.01 0 -0 0</pose>
          <geometry>
            <box>
              <size>0.35 0.75 0.02</size>
            </box>
          </geometry>
          <max_contacts>10</max_contacts>
          <surface>
            <contact>
              <ode/>
            </contact>
            <bounce/>
            <friction>
              <torsional>
                <ode/>
              </torsional>
              <ode/>
            </friction>
          </surface>
        </collision>
        <collision name='person'>
          <pose frame=''>0 0 -0.02 0 -0 0</pose>
          <geometry>
            <mesh>
              <uri>model://person_walking/meshes/walking.dae</uri>
            </mesh>
          </geometry>
          <max_contacts>10</max_contacts>
          <surface>
            <contact>
              <ode/>
            </contact>
            <bounce/>
            <friction>
              <torsional>
                <ode/>
              </torsional>
              <ode/>
            </friction>
          </surface>
        </collision>
        <visual name='visual'>
          <pose frame=''>0 0 -0.02 0 -0 0</pose>
          <geometry>
            <mesh>
              <uri>model://person_walking/meshes/walking.dae</uri>
            </mesh>
          </geometry>
        </visual>
        <self_collide>0</self_collide>
        <enable_wind>0</enable_wind>
        <kinematic>0</kinematic>
      </link>
      <pose frame=''>294.089 24.7781 0 0 -0 0</pose>
    </model>
    <model name='powerplant'>
      <static>1</static>
      <link name='link'>
        <pose frame=''>0 0 0.01 0 -0 0</pose>
        <collision name='wall1'>
          <geometry>
            <mesh>
              <uri>model://powerplant/meshes/powerplant.dae</uri>
            </mesh>
          </geometry>
          <max_contacts>10</max_contacts>
          <surface>
            <contact>
              <ode/>
            </contact>
            <bounce/>
            <friction>
              <torsional>
                <ode/>
              </torsional>
              <ode/>
            </friction>
          </surface>
        </collision>
        <visual name='visual1'>
          <geometry>
            <mesh>
              <uri>model://powerplant/meshes/powerplant.dae</uri>
            </mesh>
          </geometry>
        </visual>
        <self_collide>0</self_collide>
        <enable_wind>0</enable_wind>
        <kinematic>0</kinematic>
      </link>
      <pose frame=''>1113.36 48.7547 0 0 -0 0</pose>
    </model>
    <model name='reactor'>
      <static>1</static>
      <link name='link'>
        <collision name='collision'>
          <geometry>
            <mesh>
              <uri>model://reactor/meshes/reactor.dae</uri>
            </mesh>
          </geometry>
          <max_contacts>10</max_contacts>
          <surface>
            <contact>
              <ode/>
            </contact>
            <bounce/>
            <friction>
              <torsional>
                <ode/>
              </torsional>
              <ode/>
            </friction>
          </surface>
        </collision>
        <visual name='visual'>
          <geometry>
            <mesh>
              <uri>model://reactor/meshes/reactor.dae</uri>
            </mesh>
          </geometry>
        </visual>
        <self_collide>0</self_collide>
        <enable_wind>0</enable_wind>
        <kinematic>0</kinematic>
      </link>
      <pose frame=''>604.24 -25.779 0 0 -0 0</pose>
    </model>
    <model name='radio_tower'>
      <static>1</static>
      <link name='link'>
        <collision name='collision'>
          <geometry>
            <mesh>
              <uri>model://radio_tower/meshes/radio_tower.dae</uri>
            </mesh>
          </geometry>
          <max_contacts>10</max_contacts>
          <surface>
            <contact>
              <ode/>
            </contact>
            <bounce/>
            <friction>
              <torsional>
                <ode/>
              </torsional>
              <ode/>
            </friction>
          </surface>
        </collision>
        <visual name='visual'>
          <geometry>
            <mesh>
              <uri>model://radio_tower/meshes/radio_tower.dae</uri>
            </mesh>
          </geometry>
        </visual>
        <self_collide>0</self_collide>
        <enable_wind>0</enable_wind>
        <kinematic>0</kinematic>
      </link>
      <pose frame=''>832.396 54.3538 0 0 -0 0</pose>
    </model>
    <model name='radio_tower_0'>
      <static>1</static>
      <link name='link'>
        <collision name='collision'>
          <geometry>
            <mesh>
              <uri>model://radio_tower/meshes/radio_tower.dae</uri>
            </mesh>
          </geometry>
          <max_contacts>10</max_contacts>
          <surface>
            <contact>
              <ode/>
            </contact>
            <bounce/>
            <friction>
              <torsional>
                <ode/>
              </torsional>
              <ode/>
            </friction>
          </surface>
        </collision>
        <visual name='visual'>
          <geometry>
            <mesh>
              <uri>model://radio_tower/meshes/radio_tower.dae</uri>
            </mesh>
          </geometry>
        </visual>
        <self_collide>0</self_collide>
        <enable_wind>0</enable_wind>
        <kinematic>0</kinematic>
      </link>
      <pose frame=''>568.676 219.063 0 0 -0 0</pose>
    </model>
    <model name='radio_tower_1'>
      <static>1</static>
      <link name='link'>
        <collision name='collision'>
          <geometry>
            <mesh>
              <uri>model://radio_tower/meshes/radio_tower.dae</uri>
            </mesh>
          </geometry>
          <max_contacts>10</max_contacts>
          <surface>
            <contact>
              <ode/>
            </contact>
            <bounce/>
            <friction>
              <torsional>
                <ode/>
              </torsional>
              <ode/>
            </friction>
          </surface>
        </collision>
        <visual name='visual'>
          <geometry>
            <mesh>
              <uri>model://radio_tower/meshes/radio_tower.dae</uri>
            </mesh>
          </geometry>
        </visual>
        <self_collide>0</self_collide>
        <enable_wind>0</enable_wind>
        <kinematic>0</kinematic>
      </link>
      <pose frame=''>368.096 -114.264 0 0 -0 0</pose>
    </model>
    <model name='reactor_0'>
      <static>1</static>
      <link name='link'>
        <collision name='collision'>
          <geometry>
            <mesh>
              <uri>model://reactor/meshes/reactor.dae</uri>
            </mesh>
          </geometry>
          <max_contacts>10</max_contacts>
          <surface>
            <contact>
              <ode/>
            </contact>
            <bounce/>
            <friction>
              <torsional>
                <ode/>
              </torsional>
              <ode/>
            </friction>
          </surface>
        </collision>
        <visual name='visual'>
          <geometry>
            <mesh>
              <uri>model://reactor/meshes/reactor.dae</uri>
            </mesh>
          </geometry>
        </visual>
        <self_collide>0</self_collide>
        <enable_wind>0</enable_wind>
        <kinematic>0</kinematic>
      </link>
      <pose frame=''>334.4 123.432 0 0 -0 0</pose>
    </model>
    <state world_name='default'>
      <sim_time>443 50000000</sim_time>
      <real_time>941 915907679</real_time>
      <wall_time>1619445605 324769582</wall_time>
      <iterations>443050</iterations>
      <model name='Gas Station'>
        <pose frame=''>282.288 -12.2382 0 0 -0 0</pose>
        <scale>1 1 1</scale>
        <link name='link'>
          <pose frame=''>282.288 -12.2382 0 0 -0 0</pose>
          <velocity>0 0 0 0 -0 0</velocity>
          <acceleration>0 0 0 0 -0 0</acceleration>
          <wrench>0 0 0 0 -0 0</wrench>
        </link>
      </model>
      <model name='House 1'>
        <pose frame=''>183.838 -13.0669 0 0 -0 0</pose>
        <scale>1 1 1</scale>
        <link name='link'>
          <pose frame=''>183.838 -13.0669 0 0 -0 0</pose>
          <velocity>0 0 0 0 -0 0</velocity>
          <acceleration>0 0 0 0 -0 0</acceleration>
          <wrench>0 0 0 0 -0 0</wrench>
        </link>
      </model>
      <model name='House 2'>
        <pose frame=''>129.925 13.934 0 0 -0 0</pose>
        <scale>1 1 1</scale>
        <link name='link'>
          <pose frame=''>129.925 13.934 0 0 -0 0</pose>
          <velocity>0 0 0 0 -0 0</velocity>
          <acceleration>0 0 0 0 -0 0</acceleration>
          <wrench>0 0 0 0 -0 0</wrench>
        </link>
      </model>
      <model name='House 3'>
        <pose frame=''>82.7943 -12.865 0 0 -0 0</pose>
        <scale>1 1 1</scale>
        <link name='link'>
          <pose frame=''>82.7943 -12.865 0 0 -0 0</pose>
          <velocity>0 0 0 0 -0 0</velocity>
          <acceleration>0 0 0 0 -0 0</acceleration>
          <wrench>0 0 0 0 -0 0</wrench>
        </link>
      </model>
      <model name='Office Building'>
        <pose frame=''>446.934 17.3298 0 0 -0 0</pose>
        <scale>1 1 1</scale>
        <link name='link'>
          <pose frame=''>446.934 17.3298 0 0 -0 0</pose>
          <velocity>0 0 0 0 -0 0</velocity>
          <acceleration>0 0 0 0 -0 0</acceleration>
          <wrench>0 0 0 0 -0 0</wrench>
        </link>
      </model>
      <model name='camera'>
        <pose frame=''>0 10 20 0 1 0</pose>
        <scale>1 1 1</scale>
        <link name='link'>
          <pose frame=''>0 10 20 0 1 0</pose>
          <velocity>0 0 0 0 -0 0</velocity>
          <acceleration>0 0 0 0 -0 0</acceleration>
          <wrench>0 0 0 0 -0 0</wrench>
        </link>
      </model>
      <model name='fire_station'>
        <pose frame=''>15.0891 -15.7135 0 0 -0 0</pose>
        <scale>1 1 1</scale>
        <link name='link'>
          <pose frame=''>15.0891 -15.7135 0 0 -0 0</pose>
          <velocity>0 0 0 0 -0 0</velocity>
          <acceleration>0 0 0 0 -0 0</acceleration>
          <wrench>0 0 0 0 -0 0</wrench>
        </link>
      </model>
      <model name='gazebo'>
        <pose frame=''>238.242 12.8898 0 0 -0 0</pose>
        <scale>1 1 1</scale>
        <link name='link'>
          <pose frame=''>238.242 12.8898 0 0 -0 0</pose>
          <velocity>0 0 0 0 -0 0</velocity>
          <acceleration>0 0 0 0 -0 0</acceleration>
          <wrench>0 0 0 0 -0 0</wrench>
        </link>
      </model>
      <model name='grey_wall'>
        <pose frame=''>39.2581 17.7737 0 0 -0 0</pose>
        <scale>1 1 1</scale>
        <link name='link'>
          <pose frame=''>39.2581 17.7737 1.4 0 -0 0</pose>
          <velocity>0 0 0 0 -0 0</velocity>
          <acceleration>0 0 0 0 -0 0</acceleration>
          <wrench>0 0 0 0 -0 0</wrench>
        </link>
      </model>
      <model name='grocery_store'>
        <pose frame=''>59.3498 15.9977 0 0 -0 0</pose>
        <scale>1 1 1</scale>
        <link name='link'>
          <pose frame=''>59.3498 15.9977 0 0 -0 0</pose>
          <velocity>0 0 0 0 -0 0</velocity>
          <acceleration>0 0 0 0 -0 0</acceleration>
          <wrench>0 0 0 0 -0 0</wrench>
        </link>
      </model>
      <model name='ground'>
        <pose frame=''>0 0 0 0 -0 0</pose>
        <scale>1 1 1</scale>
        <link name='body'>
          <pose frame=''>0 0 0 0 -0 0</pose>
          <velocity>0 0 0 0 -0 0</velocity>
          <acceleration>0 0 0 0 -0 0</acceleration>
          <wrench>0 0 0 0 -0 0</wrench>
        </link>
      </model>
      <model name='law_office'>
        <pose frame=''>160.825 12.7031 0 0 -0 0</pose>
        <scale>1 1 1</scale>
        <link name='link'>
          <pose frame=''>160.825 12.7031 0 0 -0 0</pose>
          <velocity>0 0 0 0 -0 0</velocity>
          <acceleration>0 0 0 0 -0 0</acceleration>
          <wrench>0 0 0 0 -0 0</wrench>
        </link>
      </model>
      <model name='parking_garage'>
        <pose frame=''>729.995 -29.8571 0 0 -0 0</pose>
        <scale>1 1 1</scale>
        <link name='link'>
          <pose frame=''>729.995 -29.8571 0 0 -0 0</pose>
          <velocity>0 0 0 0 -0 0</velocity>
          <acceleration>0 0 0 0 -0 0</acceleration>
          <wrench>0 0 0 0 -0 0</wrench>
        </link>
      </model>
      <model name='person_walking'>
        <pose frame=''>135.813 -9.93182 -0 0 -1e-06 -0.000924</pose>
        <scale>1 1 1</scale>
        <link name='link'>
          <pose frame=''>135.813 -9.93182 -0 0 -1e-06 -0.000924</pose>
          <velocity>0 0 0 0 -0 0</velocity>
          <acceleration>-1.27486 0.005346 -0.494449 -0.005634 -1.34196 -0.000398</acceleration>
          <wrench>-101.988 0.427654 -39.5559 0 -0 0</wrench>
        </link>
      </model>
      <model name='person_walking_0'>
        <pose frame=''>13.9028 8.97187 0 1e-06 -0 -0.000546</pose>
        <scale>1 1 1</scale>
        <link name='link'>
          <pose frame=''>13.9028 8.97187 0 1e-06 -0 -0.000546</pose>
          <velocity>0 0 0 0 -0 0</velocity>
          <acceleration>-1.2072 3.56796 2.65072 -0.540335 -1.55668 3.05766</acceleration>
          <wrench>-96.5756 285.437 212.057 0 -0 0</wrench>
        </link>
      </model>
      <model name='person_walking_1'>
        <pose frame=''>117.414 10.3922 0 -1e-06 -1e-06 -0.00074</pose>
        <scale>1 1 1</scale>
        <link name='link'>
          <pose frame=''>117.414 10.3922 0 -1e-06 -1e-06 -0.00074</pose>
          <velocity>0 0 0 0 -0 0</velocity>
          <acceleration>1.65619 -3.59033 2.7005 0.535111 1.17722 -3.03615</acceleration>
          <wrench>132.495 -287.227 216.04 0 -0 0</wrench>
        </link>
      </model>
      <model name='person_walking_2'>
        <pose frame=''>333.536 12.3092 -1e-06 -2e-06 -1e-06 -0.000311</pose>
        <scale>1 1 1</scale>
        <link name='link'>
          <pose frame=''>333.536 12.3092 -1e-06 -2e-06 -1e-06 -0.000311</pose>
          <velocity>0 0 0 0 -0 0</velocity>
          <acceleration>-0.962582 2.02988 -2.69527 -2.1173 -1.05496 -0.10552</acceleration>
          <wrench>-77.0065 162.39 -215.622 0 -0 0</wrench>
        </link>
      </model>
      <model name='person_walking_3'>
        <pose frame=''>294.089 24.7781 0 -1e-06 1e-06 -0.0007</pose>
        <scale>1 1 1</scale>
        <link name='link'>
          <pose frame=''>294.089 24.7781 0 -1e-06 1e-06 -0.0007</pose>
          <velocity>0 0 0 0 -0 0</velocity>
          <acceleration>-1.66116 -3.58752 2.69903 0.531546 -1.17277 3.03613</acceleration>
          <wrench>-132.893 -287.002 215.922 0 -0 0</wrench>
        </link>
      </model>
      <model name='pier'>
        <pose frame=''>467.071 -36.0662 0 0 -0 0</pose>
        <scale>1 1 1</scale>
        <link name='link'>
          <pose frame=''>467.071 -36.0662 7.45747 0 -0 0</pose>
          <velocity>0 0 0 0 -0 0</velocity>
          <acceleration>0 0 0 0 -0 0</acceleration>
          <wrench>0 0 0 0 -0 0</wrench>
        </link>
      </model>
      <model name='pine_tree'>
        <pose frame=''>26.1741 8.65295 0 0 -0 0</pose>
        <scale>1 1 1</scale>
        <link name='link'>
          <pose frame=''>26.1741 8.65295 0 0 -0 0</pose>
          <velocity>0 0 0 0 -0 0</velocity>
          <acceleration>0 0 0 0 -0 0</acceleration>
          <wrench>0 0 0 0 -0 0</wrench>
        </link>
      </model>
      <model name='pine_tree_0'>
        <pose frame=''>120.319 -10.5953 0 0 -0 0</pose>
        <scale>1 1 1</scale>
        <link name='link'>
          <pose frame=''>120.319 -10.5953 0 0 -0 0</pose>
          <velocity>0 0 0 0 -0 0</velocity>
          <acceleration>0 0 0 0 -0 0</acceleration>
          <wrench>0 0 0 0 -0 0</wrench>
        </link>
      </model>
      <model name='police_station'>
        <pose frame=''>367.397 22.1052 0 0 -0 0</pose>
        <scale>1 1 1</scale>
        <link name='link'>
          <pose frame=''>367.397 22.1052 0 0 -0 0</pose>
          <velocity>0 0 0 0 -0 0</velocity>
          <acceleration>0 0 0 0 -0 0</acceleration>
          <wrench>0 0 0 0 -0 0</wrench>
        </link>
      </model>
      <model name='powerplant'>
        <pose frame=''>1113.36 48.7547 0 0 -0 0</pose>
        <scale>1 1 1</scale>
        <link name='link'>
          <pose frame=''>1113.36 48.7547 0.01 0 -0 0</pose>
          <velocity>0 0 0 0 -0 0</velocity>
          <acceleration>0 0 0 0 -0 0</acceleration>
          <wrench>0 0 0 0 -0 0</wrench>
        </link>
      </model>
      <model name='radio_tower'>
        <pose frame=''>832.396 54.3538 0 0 -0 0</pose>
        <scale>1 1 1</scale>
        <link name='link'>
          <pose frame=''>832.396 54.3538 0 0 -0 0</pose>
          <velocity>0 0 0 0 -0 0</velocity>
          <acceleration>0 0 0 0 -0 0</acceleration>
          <wrench>0 0 0 0 -0 0</wrench>
        </link>
      </model>
      <model name='radio_tower_0'>
        <pose frame=''>568.676 219.063 0 0 -0 0</pose>
        <scale>1 1 1</scale>
        <link name='link'>
          <pose frame=''>568.676 219.063 0 0 -0 0</pose>
          <velocity>0 0 0 0 -0 0</velocity>
          <acceleration>0 0 0 0 -0 0</acceleration>
          <wrench>0 0 0 0 -0 0</wrench>
        </link>
      </model>
      <model name='radio_tower_1'>
        <pose frame=''>368.096 -114.264 0 0 -0 0</pose>
        <scale>1 1 1</scale>
        <link name='link'>
          <pose frame=''>368.096 -114.264 0 0 -0 0</pose>
          <velocity>0 0 0 0 -0 0</velocity>
          <acceleration>0 0 0 0 -0 0</acceleration>
          <wrench>0 0 0 0 -0 0</wrench>
        </link>
      </model>
      <model name='reactor'>
        <pose frame=''>604.24 -25.779 0 0 -0 0</pose>
        <scale>1 1 1</scale>
        <link name='link'>
          <pose frame=''>604.24 -25.779 0 0 -0 0</pose>
          <velocity>0 0 0 0 -0 0</velocity>
          <acceleration>0 0 0 0 -0 0</acceleration>
          <wrench>0 0 0 0 -0 0</wrench>
        </link>
      </model>
      <model name='reactor_0'>
        <pose frame=''>334.4 123.432 0 0 -0 0</pose>
        <scale>1 1 1</scale>
        <link name='link'>
          <pose frame=''>334.4 123.432 0 0 -0 0</pose>
          <velocity>0 0 0 0 -0 0</velocity>
          <acceleration>0 0 0 0 -0 0</acceleration>
          <wrench>0 0 0 0 -0 0</wrench>
        </link>
      </model>
      <light name='sun'>
        <pose frame=''>0 0 10 0 -0 0</pose>
      </light>
    </state>
  </world>
</sdf>
