# Supplementary material for: A longitudinal inter-vehicle distance controller application for autonomous vehicle platoons
Source: PeerJ Comput Sci. 2022 May 23;8:e990. doi: 10.7717/peerj-cs.990 (PMC9137855; doi:10.7717/peerj-cs.990)
Supplement: Supplemental Information 1 [file peerj-cs-08-990-s001.zip › code/longitudinal_plf/worlds/gazebo_world_description/CMakeLists.txt]

cmake_minimum_required(VERSION 2.8.3)
project(gazebo_world_description)

find_package(catkin REQUIRED)

catkin_package()

install(DIRECTORY worlds
  DESTINATION ${CATKIN_PACKAGE_SHARE_DESTINATION})
